# Supplementary material for: Gene dependence during mammalian Acinetobacter baumannii pneumonia and septicaemia infections
Source: Microb Genom. 2025 Nov 11;11(11):001556. doi: 10.1099/mgen.0.001556 (PMC12604733; doi:10.1099/mgen.0.001556)
Supplement: Uncited Supplementary Material 2. [file mgen-11-01556-s002.xlsx]

## Sheet: Contents
Contents
Supplementary Table 1 - Bacterial strains used in this study
Supplementary Table 2 - Primers used in this study All data.
Supplementary Table 3 - Sequencing statistics
Supplementary Table 4 - Obtained from two biological repeats, with n=4/5 mice per group.
Supplementary Table 5 - Genes represented in Figure 1B UpSet plot
Supplementary Table 6 - Genes required for bacterial fitness and/or essential for survival in at least one tissue
Supplementary Table 7 - Genes represented in Figure 2A UpSet plot
Supplementary Table 8 - Acinetobacter strains represented in pangenome analysis (Supplementary Figure 4)

## Sheet: S. Table 1
Supplementary Table 1 - Bacterial strains used in this study
Strain Name	Description	Reference
AB5075-UW	Clinical A. baumannii wild type strain	21
AB5075 Tn Pool	AB5075 transposon mutant pool containing an estimated 450,000 unique Tn26 transposon insertions, encoding tetracycline resistance (TcR)	22
AB5075 argC::T26	AB5075 containing a T26 transposon inserted into the argC gene (ABUW_1811) from the Manoil A. baumannii ordered transposon library, reference tnab1_kr130916p08q170. TcR	22
AB5075 corA::T26	AB5075 containing a T26 transposon inserted into the corA gene (ABUW_0388) from the Manoil A. baumannii ordered transposon library, reference tnab1_kr121205p05q134. TcR	22
AB5075 cysI::T26	AB5075 containing a T26 transposon inserted into the cysI gene (ABUW_0643) from the Manoil A. baumannii ordered transposon library, reference tnab1_kr121128p08q179. TcR	22
AB5075 hisC::T26	AB5075 containing a T26 transposon inserted into the hisC gene (ABUW_3247) from the Manoil A. baumannii ordered transposon library, reference tnab1_kr121210p03q102. TcR	22
AB5075 hom::T26	AB5075 containing a T26 transposon inserted into the hom gene (ABUW_3636) from the Manoil A. baumannii ordered transposon library, reference tnab1_kr130917p02q168. TcR	22
AB5075 lepA::T26	AB5075 containing a T26 transposon inserted into the IepA gene (ABUW_1029) from the Manoil A. baumannii ordered transposon library, reference tnab1_kr130916p05q169. TcR	22
AB5075 leuD::T26	AB5075 containing a T26 transposon inserted into the leuD gene (ABUW_3462) from the Manoil A. baumannii ordered transposon library, reference tnab1_kr130916p06q139. TcR	22
AB5075 lptB::T26	AB5075 containing a T26 transposon inserted into the lptB gene (ABUW_3448) from the Manoil A. baumannii ordered transposon library, reference tnab1_kr130913p08q186. TcR	22
AB5075 phoB::T26	AB5075 containing a T26 transposon inserted into the phoB gene (ABUW_0106) from the Manoil A. baumannii ordered transposon library, reference tnab1_kr121203p03q177. TcR	22
AB5075 purN::T26	AB5075 containing a T26 transposon inserted into the purN gene (ABUW_0980) from the Manoil A. baumannii ordered transposon library, reference tnab1_kr121203p08q117. TcR	22
References
21. Jacobs AC, Thompson MG, Black CC, Kessler JL, Clark LP, McQueary CN, et al. AB5075, a Highly Virulent Isolate of Acinetobacter baumannii, as a Model Strain for the Evaluation of Pathogenesis and Antimicrobial Treatments. mBio. 2014;5(3).
22. Gallagher LA, Ramage E, Weiss EJ, Radey M, Hayden HS, Held KG, et al. Resources for Genetic and Genomic Analysis of Emerging Pathogen Acinetobacter baumannii. Journal of Bacteriology. 2015;197(12):2027-35.

## Sheet: S. Table 2
Supplementary Table 2 - Primers used in this study
Name	Sequence 5’-3’	Description
olj376	GTGACTGGAGTTCAGACGTGTGCTCTTCCGATCTGGGGGGGGGGGGGGGG	Primer for PCR1 of TdT library preparation method.
T26‐83_1	GTCGACCTGCAGGCATGCAAGCTTGC	Primer for PCR1 of TdT library preparation method.
T26_PAIR_AmpF_2	AATGATACGGCGACCACCGAGATCTACACTCTTTGACTACGCACTAGCCAACAAGAGCTTCAGGGTTGAGATGTGTATAAGAG	Primer for PCR2 of TdT library preparation method
AP1712	CAAGCAGAAGACGGCATACGAGATATCACGGTGACTGGAGTTCAGACGTGTGCTCTTCCGATCT	Primer for PCR2 of TdT library preparation method with Illumina Index 11
AP1714	CAAGCAGAAGACGGCATACGAGATTTAGGCGTGACTGGAGTTCAGACGTGTGCTCTTCCGATCT	Primer for PCR2 of TdT library preparation method with Illumina Index 13
AP1715	CAAGCAGAAGACGGCATACGAGATTGACCAGTGACTGGAGTTCAGACGTGTGCTCTTCCGATCT	Primer for PCR2 of TdT library preparation method with Illumina Index 14
AP1716	CAAGCAGAAGACGGCATACGAGATACAGTGGTGACTGGAGTTCAGACGTGTGCTCTTCCGATCT	Primer for PCR2 of TdT library preparation method with Illumina Index 15
AP1717	CAAGCAGAAGACGGCATACGAGATGCCAATGTGACTGGAGTTCAGACGTGTGCTCTTCCGATCT	Primer for PCR2 of TdT library preparation method with Illumina Index 16
AP1718	CAAGCAGAAGACGGCATACGAGATCAGATCGTGACTGGAGTTCAGACGTGTGCTCTTCCGATCT	Primer for PCR2 of TdT library preparation method with Illumina Index 17
AP1719	CAAGCAGAAGACGGCATACGAGATACTTGAGTGACTGGAGTTCAGACGTGTGCTCTTCCGATCT	Primer for PCR2 of TdT library preparation method with Illumina Index 18
AP1823	GATCGGAAGAGCACACGTCTGAACTCCAGTCAC	Standard index primer
AP1561	TATCGACTACGCGATCATGG	Forward primer for the amplification of the tetracycline resistance cassette, to generate a DIG labelled probe for southern blotting.
AP1562	AAGACAGTCATAAGTGCGGC	Reverse primer for the amplification of the tetracycline resistance cassette, to generate a DIG labelled probe for southern blotting.
AP1891	CTAAATCACTGAACAGGCGC	Forward primer for confirming the hom (ABUW_3636) mutation
AP1892	GAGATAGCACGAGTAGTTGC	Reverse primer for confirming the hom (ABUW_3636) mutation
AP1610	GTCATCATTTGGTCATGCGC	Forward primer for confirming the phoB (ABUW_0106) mutation
AP1611	CCAAATTCCGTTGAGGTTCG	Reverse primer for confirming the phoB (ABUW_0106) mutation
AP1899	GGTGTAGGTATGGTCATTGC	Forward primer for confirming the purN (ABUW_0980) mutation
AP1900	TGAAGGAGGGCATATGTTCC	Reverse primer for confirming the purN (ABUW_0980) mutation
AP1905	TTCCATCAGACTGCGTAAGG	Forward primer for confirming the corA (ABUW_0388) mutation
AP1906	CAATGGCTACGTCAAACTCC	Reverse primer for confirming the corA (ABUW_0388) mutation
AP1907	GTCGACCTAAACGTATGTCG	Forward primer for confirming the lepA (ABUW_1029) mutation
AP1908	GCTAAGAACGCTTCTTGTGG	Reverse primer for confirming the lepA (ABUW_1029) mutation
AP1911	GACATCCTGTCATACTACCG	Forward primer for confirming the argC (ABUW_1811) mutation
AP1912	CTACAGAAGTCGTCTGTTCC	Reverse primer for confirming the argC (ABUW_1811) mutation
AP1913	GTGAGCATTGTGCATCAACC	Forward primer for confirming the leuD (ABUW_3462) mutation
AP1914	CCTCTTCATTGTTCAAGCCC	Reverse primer for confirming the leuD (ABUW_3462) mutation
AP1915	CACGTATTACCGACATCTGG	Forward primer for confirming the hisC (ABUW_3247) mutation
AP1916	GCATATTGCGGCACTTTAGG	Reverse primer for confirming the hisC (ABUW_3247) mutation
AP1923	CTTTGGGAAGCACGTTTACC	Forward primer for confirming the cysI (ABUW_0643) mutation
AP1924	TCACCTTGAGGAATCACACC	Reverse primer for confirming the cysI (ABUW_0643) mutation
AP1925	GTTCCGCTGATGTTACATCC	Forward primer for confirming the lptB (ABUW_3448) mutation
AP1926	TGGTGTTGACCGTATCATGG	Reverse primer for confirming the lptB (ABUW_3448) mutation

## Sheet: S. Table 3
Supplementary Table 3 - Sequencing statistics
Replicate	Infection route	Library	Total Reads	Reads Mapped	% Mapped	Unique Insertion Sites	Base pairs per UIS	Sample accession	Secondary sample accession	Sample alias
Set1	Intranasal	Intranasal dose	4118160	3301200	80.162	240095	16.5463	SAMEA117473623	ERS22541227	INdose1
Set1	Intranasal	Lungs	1231949	948119	76.9609	136831	29.0334	SAMEA117473637	ERS22541241	Lungs-1
Set1	Intraperitoneal	Intraperitoneal dose	1993213	1549806	77.7542	217577	18.2587	SAMEA117473626	ERS22541230	IPdose1
Set1	Intraperitoneal	Blood	614885	476829	77.5477	84462	47.035	SAMEA117473629	ERS22541233	Blood-1
Set1	Intraperitoneal	Kidney	2494770	1944379	77.9382	182018	21.8257	SAMEA117473631	ERS22541235	Kidney-1
Set1	Intraperitoneal	Liver	1592687	1244251	78.1228	186059	21.3517	SAMEA117473633	ERS22541237	Liver-1
Set1	Intraperitoneal	Spleen	1506119	1209883	80.3312	195865	20.2827	SAMEA117473635	ERS22541239	Spleen-1
Set2	Intranasal	Intranasal dose liquid	361609	264948	73.2692	129256	30.7349	SAMEA117473624	ERS22541228	INdose2-l
Set2	Intranasal	Intranasal dose plate	379021	285913	75.4346	118784	33.4445	SAMEA117473625	ERS22541229	INdose2-p
Set2	Intranasal	Intranasal dose combined liquid & plate				178939	22.2013
Set2	Intranasal	Lungs	1205402	936210	77.6679	183380	21.6636	SAMEA117473638	ERS22541242	Lungs-2
Set2	Intraperitoneal	Intraperitoneal dose liquid	349894	259411	74.1399	119004	33.3827	SAMEA117473627	ERS22541231	IPdose2-l
Set2	Intraperitoneal	Intraperitoneal dose plate	330363	251963	76.2685	109031	36.4362	SAMEA117473628	ERS22541232	IPdose2-p
Set2	Intraperitoneal	Intraperitoneal dose combined liquid & plate				167908	23.6598
Set2	Intraperitoneal	Blood	1694854	1239367	73.1253	203752	19.4976	SAMEA117473630	ERS22541234	Blood-2
Set2	Intraperitoneal	Kidney	1528806	1156403	75.6409	195049	20.3676	SAMEA117473632	ERS22541236	Kidney-2
Set2	Intraperitoneal	Liver	1462333	1098805	75.1405	212322	18.7106	SAMEA117473634	ERS22541238	Liver-2
Set2	Intraperitoneal	Spleen	1745609	1337470	76.6191	230174	17.2594	SAMEA117473636	ERS22541240	Spleen-2

## Sheet: S. Table 4
Supplementary Table 4 - All data from two biological repeats, with n=4/5 mice per group.
Gene Details			Pangenomea		Caulated Fitness relative to Input Poolb																				Sequence Reads (Counts Per Million)c
					Blood				Liver				Spleen				Kidney				Lungs				Dosesd				Tissues
Locus Tag	Gene Name	Function	% of A. baumannii genomes	Category	Index	FDR	AveExpr	P value	Index	FDR	AveExpr	P value	Index	FDR	AveExpr	P value	Index	FDR	AveExpr	P value	Index	FDR	AveExpr	P value	IP 1	IP 2	IN 1	IN 2	Blood 1	Blood 2	Liver 1	Liver 2	Spleen 1	Spleen 2	Kidneys 1	Kidneys 2	Lungs 1	Lungs 2
ABUW_0001	dnaA	chromosomal replication initiator protein DnaA	1	core	3.06407	0.40407	3.12292	0.118134	1.02876	0.919025	3.12292	0.583328	0.687646	1	3.12292	0.71266	-1.7084	0.795114	3.12292	0.391364	-1.95862	0.604306	3.12292	0.290422	0	7.044	12.735	8.702	47.574	2.89	3.873	8.729	9.981	0	0.615	1.035	0	5.132
ABUW_0002	dnaN	DNA polymerase III, beta subunit	1	core	-5.81664	0.275515	2.54183	0.0596025	-1.31285	0.919025	2.54183	0.583056	-2.86051	0.858782	2.54183	0.25818	-3.3229	0.611355	2.54183	0.19227	-2.912	0.575205	2.54183	0.261691	15.408	0	9.46	2.175	0	0	1.937	4.364	1.996	0	1.23	0	0	1.283
ABUW_0003	recF	DNA replication, recombination and repair protein	1	core	-0.185208	0.593976	9.15735	0.260771	-0.215068	0.630593	9.15735	0.181646	-0.128017	0.93104	9.15735	0.423878	-0.0466394	0.980759	9.15735	0.769713	0.427345	0.0631394	9.15735	0.00785277	613.247	622.19	507.577	511.223	478.24	564.504	500.598	553.181	558.959	572.529	509.752	662.551	572.684	730.097
ABUW_0004	gyrB	DNA gyrase, B subunit	1	core	-3.08955	0.7401	1.53423	0.408667	0.477584	1	1.53423	0.912473	-3.08955	0.914416	1.53423	0.358841	-3.08955	0.762783	1.53423	0.34495	-2.64565	0.715797	1.53423	0.418687	0	2.348	1.455	0	0	0	0.968	2.182	0	0	0	0	0	0
ABUW_0005	ABUW_0005	cytochrome b562	1	core	-0.0432381	1	7.74466	0.868426	0.173178	0.876393	7.74466	0.49305	-0.0872584	1	7.74466	0.73058	0.0179804	1	7.74466	0.942988	0.660463	0.0740842	7.74466	0.0101075	206.47	239.484	151.727	163.156	222.845	194.59	262.403	230.219	187.65	228.832	245.96	189.448	182.448	288.703
ABUW_0006	ABUW_0006	DedA family protein	1	core	-0.540227	0.268835	8.26733	0.0565055	-0.430308	0.538465	8.26733	0.123252	-0.511058	0.508686	8.26733	0.0670007	-0.0825935	0.97847	8.26733	0.764955	0.639869	0.124465	8.26733	0.0212341	389.057	314.617	301.635	280.629	130.201	329.455	218.83	303.322	238.556	259.343	289.618	365.438	464.989	399.052
ABUW_0007	ABUW_0007	ABC transporter, ATP-binding protein	1	core	0.184517	0.308459	10.6671	0.0722321	0.188862	0.374553	10.6671	0.0605119	0.177144	0.544421	10.6671	0.0775619	0.304275	0.0362568	10.6671	0.00231388	0.538193	4.73623e-06	10.6671	9.16305e-08	1642.52	1366.47	1344.08	1437.95	1554.91	1770.58	1755.48	1672.64	1744.75	1698.74	1788.74	1881.02	1938.51	1882.34
ABUW_0008	ABUW_0008	RND type efflux pump	1	core	0.0724639	0.880232	9.23651	0.633083	-0.000924258	1	9.23651	0.995027	0.0333529	1	9.23651	0.820951	0.180245	0.647119	9.23651	0.218085	0.568589	0.00222271	9.23651	0.00010946	546.992	605.755	483.562	576.485	583.403	581.844	551.917	581.549	589.901	584.195	569.397	702.925	736.127	736.513
ABUW_0009	ABUW_0009	RND type efflux pump	1	core	0.158669	0.675632	9.34066	0.330347	0.124417	0.841537	9.34066	0.436602	0.0983546	0.969526	9.34066	0.537702	0.293867	0.36121	9.34066	0.0638017	0.428162	0.0616614	9.34066	0.00760697	656.39	563.493	521.039	609.117	610.945	709.965	734.921	589.187	688.717	630.859	774.774	696.713	660.107	771.157
ABUW_0010	adeT	RND type efflux pump	1	core	0.169162	0.574723	9.46985	0.239131	-0.090584	0.884062	9.46985	0.521525	-0.000752474	1	9.46985	0.995721	0.196305	0.5698	9.46985	0.158889	0.717908	1.72621e-05	9.46985	3.64325e-07	704.155	680.887	528.68	622.169	758.674	751.388	580.965	712.48	670.75	718.802	755.097	800.237	942.648	831.464
ABUW_0011	ABUW_0011	iron-sulfur cluster assembly accessory protein	1	core	-3.28559	0.636371	1.3349	0.295135	-3.28559	0.716217	1.3349	0.249254	-3.28559	0.834292	1.3349	0.239178	-3.28559	0.651446	1.3349	0.22357	0	1	1.3349	1	2.311	0	0	0	0	0	0	0	0	0	0	0	0	0
ABUW_0012	ABUW_0012	epoxide hydrolase	1	core	-0.0703876	0.918209	9.02248	0.70022	0.168145	0.782723	9.02248	0.345342	0.194406	0.866366	9.02248	0.27368	0.385471	0.223051	9.02248	0.0290863	0.663305	0.00356675	9.02248	0.000192567	550.844	410.88	454.09	432.908	365.566	522.118	498.662	590.278	583.912	536.634	596.453	652.198	715.855	622.315
ABUW_0013	anmK	anhydro-N-acetylmuramic acid kinase	1	core	0.462659	0.00348162	9.96431	0.000170582	0.251323	0.284241	9.96431	0.0376483	0.295625	0.187942	9.96431	0.014072	0.445022	0.00482151	9.96431	0.000201098	0.282874	0.114894	9.96431	0.0185621	838.977	887.501	881.619	894.096	1189.34	1108.78	1017.66	1009.26	1002.13	1112.75	1109.28	1181.2	1099.76	949.512
ABUW_0014	tyrS	tyrosyl-tRNA synthetase	1	core	-1.55571	0.787799	2.37287	0.482856	-5.55994	0.266723	2.37287	0.0345443	-2.15306	0.901031	2.37287	0.333979	-5.55994	0.212888	2.37287	0.0270657	-5.42238	0.203931	2.37287	0.0458588	2.311	11.739	8.005	4.351	0	3.853	0	0	0.998	1.795	0	0	0	0
ABUW_0015	ABUW_0015	16S ribosomal RNA	NA	NA	0	1	1.21962	1	0	1	1.21962	1	0	1	1.21962	1	0	1	1.21962	1	0	1	1.21962	1	0	0	0	0	0	0	0	0	0	0	0	0	0	0
ABUW_0016	ABUW_0016	tRNA-Ile	NA	NA	0	1	1.21962	1	0	1	1.21962	1	0	1	1.21962	1	0	1	1.21962	1	0	1	1.21962	1	0	0	0	0	0	0	0	0	0	0	0	0	0	0
ABUW_0017	ABUW_0017	tRNA-Ala	NA	NA	0	1	1.21962	1	0	1	1.21962	1	0	1	1.21962	1	0	1	1.21962	1	0	1	1.21962	1	0	0	0	0	0	0	0	0	0	0	0	0	0	0
ABUW_0018	ABUW_0018	23S ribosomal RNA	NA	NA	0	1	1.21962	1	0	1	1.21962	1	0	1	1.21962	1	0	1	1.21962	1	0	1	1.21962	1	0	0	0	0	0	0	0	0	0	0	0	0	0	0
ABUW_0019	ABUW_0019	5S ribosomal RNA	NA	NA	0	1	1.21962	1	0	1	1.21962	1	0	1	1.21962	1	0	1	1.21962	1	0	1	1.21962	1	0	0	0	0	0	0	0	0	0	0	0	0	0	0
ABUW_0020	ABUW_0020	glutathione S-transferase	0.994186	core	0.257272	0.636494	8.1039	0.296018	0.528639	0.233602	8.1039	0.0273881	0.58104	0.193941	8.1039	0.0149943	0.384949	0.472542	8.1039	0.106542	0.504047	0.169942	8.1039	0.0340312	187.21	251.224	196.117	278.453	217.837	274.546	313.721	300.049	361.327	283.572	307.45	239.139	340.823	282.287
ABUW_0021	ABUW_0021	hypothetical protein	0.994186	core	0.222021	0.580292	8.80238	0.246259	0.0834016	0.950406	8.80238	0.65621	-0.0422533	1	8.80238	0.821541	0.114886	0.878491	8.80238	0.537027	0.601895	0.0167651	8.80238	0.00135216	440.675	439.055	367.493	352.418	603.434	401.704	456.058	466.985	456.15	400.232	444.573	487.596	496.664	545.328
ABUW_0022	ABUW_0022	sodium-and chloride-dependent transporter	0.994186	core	0.198148	0.373428	9.9626	0.102426	0.274223	0.195525	9.9626	0.0206827	0.205516	0.556888	9.9626	0.0824139	0.312391	0.09323	9.9626	0.00794095	0.512766	0.000492439	9.9626	1.67033e-05	969.177	901.588	828.132	778.799	931.441	1137.68	1163.87	1084.54	1091.97	1079.55	1127.11	1154.29	1149.17	1039.33
ABUW_0023	ABUW_0023	hypothetical protein	0.994186	core	-0.441767	0.636371	6.39199	0.295161	0.276458	0.876393	6.39199	0.489738	0.618615	0.652968	6.39199	0.118533	0.482271	0.651446	6.39199	0.222756	0.669798	0.305999	6.39199	0.0887243	67.026	75.132	78.229	54.385	32.55	63.579	72.621	97.107	115.784	101.404	100.229	92.136	134.302	71.855
ABUW_0024	sun	ribosomal RNA small subunit methyltransferase B	0.994186	core	-0.0183431	0.995296	10.5427	0.839415	0.0113796	1	10.5427	0.896828	0.0398198	1	10.5427	0.648333	0.276507	0.022909	10.5427	0.00136993	0.453863	9.37477e-06	10.5427	1.90793e-07	1411.39	1486.21	1285.13	1374.86	1312.03	1434.38	1469.84	1409.68	1485.23	1488.76	1678.68	1741.27	1714.25	1727.09
ABUW_0025	fmt	methionyl-tRNA formyltransferase	0.994186	core	0	1	1.30334	1	0	1	1.30334	1	0	1	1.30334	1	0	1	1.30334	1	-2.85835	0.640106	1.30334	0.334996	0	0	0	2.175	0	0	0	0	0	0	0	0	0	0
ABUW_0026	ilvD	dihydroxy-acid dehydratase	1	core	-0.927431	0.00142249	9.42062	6.00448e-05	-0.667322	0.0495039	9.42062	0.003352	-0.699197	0.0405324	9.42062	0.00209791	-0.550442	0.14497	9.42062	0.0150122	-2.31017	1.41218e-18	9.42062	8.16081e-21	1221.1	821.76	872.523	846.237	365.566	670.469	611.95	672.11	604.873	664.959	666.551	707.066	201.453	127.029
ABUW_0027	ABUW_0027	hypothetical protein	1	core	0.68891	3.10291e-06	10.1172	5.69127e-08	0.550516	0.000383035	10.1172	1.04902e-05	0.529825	0.000802577	10.1172	2.13752e-05	0.598043	6.59393e-05	10.1172	1.47452e-06	0.339534	0.0565832	10.1172	0.00673881	873.646	943.85	896.537	798.378	1459.76	1363.1	1395.29	1224.2	1278.62	1337.99	1425.34	1246.42	1074.42	979.023
ABUW_0028	ABUW_0028	hypothetical protein	1	core	0.24715	0.345083	9.23806	0.0896059	0.148603	0.75101	9.23806	0.295346	0.136282	0.901031	9.23806	0.335428	0.218396	0.503477	9.23806	0.120243	0.643274	0.000185207	9.23806	5.35147e-06	552.384	568.188	486.473	509.048	676.046	614.597	608.077	619.738	577.923	653.293	643.8	627.353	781.739	689.038
ABUW_0029	ABUW_0029	transcriptional regulator, LysR family	1	core	0.0209384	1	9.3082	0.90364	0.268196	0.513692	9.3082	0.111375	0.28954	0.565341	9.3082	0.0848012	0.467271	0.0660622	9.3082	0.00519535	0.549435	0.0137661	9.3082	0.00107224	563.941	565.841	531.955	546.03	530.821	574.137	707.809	637.195	695.704	687.394	771.699	753.651	893.235	600.502
ABUW_0030	ABUW_0030	uracil-xanthine permease	0.994186	core	-0.0585023	0.924428	9.32724	0.710844	-0.100543	0.882684	9.32724	0.514213	-0.10682	0.96359	9.32724	0.486803	-0.0503885	0.96937	9.32724	0.741553	0.606214	0.00159004	9.32724	7.27102e-05	704.155	565.841	576.709	650.45	605.938	589.551	526.742	663.381	573.931	621.885	621.049	591.119	910.973	849.428
ABUW_0031	ppc	phosphoenolpyruvate carboxylase	1	core	0.0584517	0.863462	10.5526	0.610064	0.0867797	0.84393	10.5526	0.440837	0.138276	0.813697	10.5526	0.218018	0.224211	0.292903	10.5526	0.0451129	-1.12438	7.95866e-19	10.5526	4.39926e-21	1657.92	1530.82	1364.45	1455.35	1562.42	1652.09	1710.94	1650.82	1755.73	1771.43	1699.58	1956.6	689.248	533.78
ABUW_0032	ABUW_0032	hypothetical protein	NA	NA	-0.319778	0.931878	3.91981	0.727046	0.148023	1	3.91981	0.861378	0.546449	0.96359	3.91981	0.514468	0.683748	0.805544	3.91981	0.411488	0.148629	1	3.91981	0.864003	6.934	18.783	8.005	10.877	12.519	6.743	9.683	16.366	23.955	10.769	16.602	20.705	13.937	5.132
ABUW_0033	ABUW_0033	transcriptional regulator, TetR family	1	core	-0.173215	0.714254	8.64174	0.374598	0.00203876	1	8.64174	0.991425	0.00281538	1	8.64174	0.988116	0.134779	0.848242	8.64174	0.47323	0.376849	0.201706	8.64174	0.0449531	369.027	406.184	361.671	413.329	242.876	402.667	346.643	418.977	382.288	391.258	392.306	435.834	487.795	459.358
ABUW_0034	ABUW_0034	secretion protein HlyD	1	core	0.627188	0.000463229	9.84806	1.68764e-05	0.496233	0.0112058	9.84806	0.000547604	0.367206	0.149587	9.84806	0.0104862	0.588266	0.0011787	9.84806	3.82041e-05	0.673969	0.000111188	9.84806	2.84953e-06	714.171	821.76	674.586	641.748	1186.84	1091.44	1166.77	956.884	953.224	1015.84	1069.93	1170.85	1089.62	911.018
ABUW_0035	ABUW_0035	RND efflux transporter	1	core	0.64973	7.84731e-09	10.7798	7.88674e-11	0.371318	0.00417053	10.7798	0.000163484	0.387463	0.00240202	10.7798	7.9665e-05	0.584339	2.06624e-07	10.7798	2.23237e-09	0.501782	1.7682e-05	10.7798	3.7763e-07	1439.9	1507.34	1295.68	1387.92	2366.16	2102.92	1786.47	1981.41	1795.65	2055	2188.43	2116.02	1791.54	1801.51
ABUW_0036	ABUW_0036	hypothetical protein	1	core	-0.21953	0.687064	8.24488	0.341633	-0.162153	0.863395	8.24488	0.468228	-0.00787803	1	8.24488	0.971679	1.10391	2.29992e-05	8.24488	4.4496e-07	0.355485	0.356707	8.24488	0.113107	267.333	298.182	219.04	237.12	250.387	219.636	272.085	223.673	313.416	246.78	523.895	658.41	316.75	233.529
ABUW_0037	dnaJ	chaperone protein DnaJ	1	core	-7.57995	0.0444354	3.43676	0.00392996	-7.57995	0.033211	3.43676	0.00206943	-7.57995	0.0357214	3.43676	0.00179504	-4.10017	0.265791	3.43676	0.0381991	-1.07353	0.809232	3.43676	0.54003	49.306	4.696	23.287	4.351	0	0	0	0	0	0	0	3.106	2.534	10.265
ABUW_0038	ABUW_0038	hypothetical protein	1	core	1.29965	0.00325342	7.73269	0.000157766	0.687649	0.297957	7.73269	0.0425225	0.482012	0.722873	7.73269	0.154927	0.59463	0.402981	7.73269	0.0782646	0.470205	0.441375	7.73269	0.161543	166.409	122.09	179.744	176.209	490.759	210.003	265.307	200.76	223.583	186.655	241.041	190.483	209.055	260.474
ABUW_0039	dapB	dihydrodipicolinate reductase	1	core	0	1	1.30059	1	0	1	1.30059	1	0	1	1.30059	1	0	1	1.30059	1	3.30636	0.535625	1.30059	0.225575	0	0	0	0	0	0	0	0	0	0	0	0	0	2.566
ABUW_0040	ABUW_0040	hypothetical protein	1	core	0.243792	0.390156	9.28605	0.111361	0.0302878	1	9.28605	0.840328	0.151612	0.88703	9.28605	0.310015	0.532202	0.00697527	9.28605	0.00031897	0.295101	0.211003	9.28605	0.0488276	532.354	603.407	495.206	598.24	633.48	655.056	598.394	538.997	632.821	620.988	762.476	831.294	677.845	577.406
ABUW_0041	ABUW_0041	major facilitator family transporter	1	core	0.389398	0.0359738	9.89572	0.00299179	0.190858	0.56812	9.89572	0.13868	0.174938	0.755322	9.89572	0.173581	0.132704	0.724799	9.89572	0.300846	0.521752	0.0012125	9.89572	5.1181e-05	828.191	950.894	782.287	772.273	1216.88	1028.82	1018.63	974.341	956.219	1039.17	893.45	1000.04	1050.34	1072.69
ABUW_0042	alrA	aldo/keto reductase	0.994186	core	0.418491	0.165626	8.96722	0.0252601	0.708485	0.00285778	8.96722	0.000105551	0.365244	0.416107	8.96722	0.0461063	0.582927	0.0229005	8.96722	0.00136367	0.472177	0.0705312	8.96722	0.00924053	365.175	417.924	405.698	452.487	450.697	546.201	740.731	510.629	504.061	498.046	568.167	568.344	519.47	604.351
ABUW_0043	ABUW_0043	transcriptional regulator, LysR family	0.994186	core	-0.076235	0.903615	9.01033	0.672263	0.172186	0.771263	9.01033	0.327109	0.100811	0.97706	9.01033	0.565615	0.153534	0.785646	9.01033	0.37981	0.588622	0.0113559	9.01033	0.000836003	463.017	575.232	439.9	365.47	370.573	555.834	570.314	573.912	571.934	530.352	509.752	607.683	556.213	610.767
ABUW_0044	ABUW_0044	hypothetical protein	1	core	-0.0704503	0.992013	6.98392	0.831929	0.226542	0.872386	6.98392	0.480118	-0.0777399	1	6.98392	0.809352	0.288598	0.771493	6.98392	0.365393	0.811727	0.0836983	6.98392	0.012163	132.511	115.046	101.515	78.315	105.163	123.305	170.416	117.837	128.76	108.583	113.142	187.378	160.909	146.276
ABUW_0045	ABUW_0045	transcriptional regulator, GntR family	1	core	0.0340397	0.966662	10.0448	0.791482	0.229939	0.395093	10.0448	0.0675247	0.147477	0.83447	10.0448	0.240414	0.216699	0.416487	10.0448	0.0832132	0.504664	0.00141198	10.0448	6.27943e-05	965.325	1042.46	843.05	944.131	836.294	1122.27	1199.69	1119.46	1081.98	1136.08	1143.1	1126.34	1098.49	1294.67
ABUW_0046	ABUW_0046	hypothetical protein	1	core	0.237648	0.385814	9.31257	0.108765	0.39563	0.0789574	9.31257	0.00601108	0.176256	0.818884	9.31257	0.221785	0.369557	0.107495	9.31257	0.00980419	0.244476	0.303941	9.31257	0.087822	543.14	589.319	616.733	548.205	613.449	666.616	806.573	656.835	628.828	646.114	719.433	701.89	653.772	669.791
ABUW_0047	tag	DNA-3-methyladenine glycosylase 1	1	core	0.0130924	1	8.18877	0.954787	0.323136	0.582472	8.18877	0.150008	0.347389	0.656577	8.18877	0.120386	0.216011	0.753477	8.18877	0.333953	0.268524	0.539345	8.18877	0.229972	222.649	302.877	241.963	287.155	202.814	291.885	293.387	345.875	307.427	349.081	260.718	326.099	330.687	266.89
ABUW_0048	ABUW_0048	hypothetical protein	1	core	0.145933	0.881694	7.17929	0.635573	0.102173	0.980771	7.17929	0.733222	0.284651	0.902751	7.17929	0.338345	0.672311	0.187087	7.17929	0.0222343	0.332452	0.571543	7.17929	0.258056	93.99	164.352	136.809	102.245	130.201	134.864	149.114	113.473	153.714	148.965	205.377	180.131	150.773	142.427
ABUW_0049	ABUW_0049	peptidase	1	core	0.0786651	0.902215	8.53322	0.668274	-0.0107999	1	8.53322	0.951863	0.0222591	1	8.53322	0.900457	-0.0535085	0.97847	8.53322	0.763223	0.259222	0.419148	8.53322	0.147755	353.619	387.401	307.093	376.347	383.093	370.877	387.31	334.964	362.325	386.771	314.214	382.002	372.498	391.353
ABUW_0050	mutY	A/G-specific adenine glycosylase	1	core	-0.0398373	0.958373	9.64363	0.776187	0.135683	0.76524	9.64363	0.319747	0.0719359	0.98362	9.64363	0.59715	0.264488	0.310687	9.64363	0.0504281	0.595856	0.000380237	9.64363	1.20377e-05	785.048	741.932	670.947	709.186	628.473	798.59	805.605	861.959	748.605	864.178	854.711	946.205	1047.81	925.132
ABUW_0051	ABUW_0051	histidine triad protein	1	core	0.241343	0.570262	8.18504	0.23611	0.125455	0.888183	8.18504	0.52733	0.0136108	1	8.18504	0.945273	0.151329	0.824338	8.18504	0.441089	0.875616	0.000270668	8.18504	8.29686e-06	265.021	286.442	248.149	197.963	340.527	291.885	264.339	329.508	287.464	267.42	312.369	281.584	405.44	390.07
ABUW_0052	ABUW_0052	dienelactone hydrolase	1	core	0.538701	0.0360859	9.54719	0.00301925	0.254919	0.589628	9.54719	0.155259	0.173244	0.901031	9.54719	0.333607	0.232961	0.611355	9.54719	0.192422	0.697581	0.00212832	9.54719	0.000103742	612.476	716.105	539.96	617.818	1096.7	762.948	745.572	813.951	732.635	757.389	696.067	820.942	980.658	789.121
ABUW_0053	ABUW_0053	UPF0391 membrane protein	1	core	0.328239	0.635211	6.90286	0.293005	0.521441	0.438363	6.90286	0.083267	0.639961	0.333377	6.90286	0.0322488	0.587336	0.305383	6.90286	0.0486342	0.650372	0.145714	6.90286	0.0269461	87.827	93.915	103.335	89.192	100.155	117.525	107.479	150.57	149.721	132.812	127.284	138.722	117.831	174.505
ABUW_0054	ABUW_0054	hypothetical protein	1	core	-0.109004	0.892627	8.12206	0.650406	0.0796301	0.980771	8.12206	0.734188	0.0307041	1	8.12206	0.895574	-0.0136659	1	8.12206	0.95332	0.496548	0.168318	8.12206	0.0336637	275.037	281.746	255.79	239.296	197.806	292.849	239.164	344.784	234.563	333.826	246.575	292.972	333.221	333.612
ABUW_0055	ABUW_0055	glucose sorbosone dehydrogenase	0.982558	soft core	0.146229	0.663704	9.49102	0.320264	0.184847	0.654145	9.49102	0.197649	0.334404	0.229079	9.49102	0.0190515	0.315792	0.208177	9.49102	0.0264144	0.599637	0.000758744	9.49102	2.85959e-05	624.033	697.322	567.249	587.363	703.589	701.295	763.001	712.48	819.473	838.154	753.867	844.752	923.643	732.664
ABUW_0056	ABUW_0056	ATPase, AAA family	1	core	-0.102646	0.777607	9.34019	0.469126	0.14706	0.744698	9.34019	0.282536	0.0137626	1	9.34019	0.91988	0.184357	0.594301	9.34019	0.174396	0.391179	0.0400428	9.34019	0.00424574	650.997	633.929	598.176	556.907	525.814	624.23	697.158	714.662	630.825	671.241	655.483	778.497	717.122	731.381
ABUW_0057	ABUW_0057	formate/nitrite transporter family	1	core	0.179672	0.696978	8.4521	0.352539	0.076017	0.963713	8.4521	0.685854	0.256147	0.753829	8.4521	0.169236	0.304647	0.457565	8.4521	0.100298	0.491275	0.0658248	8.4521	0.00830086	328.965	319.313	322.375	271.927	415.643	307.298	339.865	338.237	408.239	369.721	384.312	400.636	397.838	408.033
ABUW_0058	ABUW_0058	hypothetical protein	1	core	0.579978	0.456969	6.31551	0.14995	0.173638	0.951715	6.31551	0.660701	0.319888	0.926857	6.31551	0.414573	0.528701	0.59344	6.31551	0.173125	0.684157	0.285044	6.31551	0.0769905	63.944	63.393	68.768	56.561	112.674	75.139	60.033	82.923	66.875	92.43	110.067	68.326	91.224	103.933
ABUW_0059	purC	phosphoribosylaminoimidazole-succinocarboxamide synthase	1	core	-8.31946	0.00456201	3.62651	0.000234978	-8.31946	0.00236792	3.62651	8.62683e-05	-8.31946	0.00218167	3.62651	6.90678e-05	-8.31946	0.00141701	3.62651	4.87764e-05	-3.2349	0.208236	3.62651	0.0477688	70.107	21.131	10.916	17.403	0	0	0	0	0	0	0	0	2.534	0
ABUW_0060	ABUW_0060	hypothetical protein	1	core	-1.66482	5.13046e-05	8.09271	1.43086e-06	-1.89352	1.60443e-06	8.09271	2.25639e-08	-1.7677	9.74288e-06	8.09271	1.41982e-07	-2.1187	5.17906e-08	8.09271	4.81471e-10	-0.140594	0.891983	8.09271	0.663795	436.052	471.925	369.676	402.452	210.325	75.139	135.559	104.744	149.721	116.66	88.546	115.946	277.473	387.503
ABUW_0061	dapA	dihydrodipicolinate synthase	1	core	-0.885042	0.832365	3.06024	0.55604	-2.67447	0.457329	3.06024	0.090584	-2.84448	0.528766	3.06024	0.0724241	-0.556701	0.958423	3.06024	0.698817	1.66452	0.616304	3.06024	0.304591	12.327	16.435	0	6.526	12.519	2.89	0.968	3.273	0.998	2.692	5.534	13.458	12.67	2.566
ABUW_0062	pncA	nicotinamidase	1	core	0.206584	0.584074	8.80267	0.24939	0.17574	0.762929	8.80267	0.314284	0.126369	0.960658	8.80267	0.46831	0.3384	0.309562	8.80267	0.0500899	0.348533	0.203035	8.80267	0.0455043	420.644	410.88	405.698	371.996	528.318	411.337	455.089	476.805	454.154	456.767	573.087	452.398	482.727	464.491
ABUW_0063	ABUW_0063	bile acid:sodium symporter	1	core	0.141485	0.691499	9.13572	0.347342	0.0640377	0.951942	9.13572	0.662721	0.101871	0.96359	9.13572	0.485565	0.297849	0.273787	9.13572	0.0396726	0.570748	0.00206098	9.13572	9.94241e-05	573.186	495.404	463.914	476.416	573.387	578.954	554.822	563.001	566.944	594.066	651.179	645.987	590.422	735.23
ABUW_0064	ABUW_0064	MATE family drug transporter	1	core	0.0173859	1	9.87879	0.894016	0.209024	0.479781	9.87879	0.0996933	0.170515	0.767025	9.87879	0.17827	0.302979	0.153102	9.87879	0.0161565	0.641888	1.88925e-05	9.87879	4.08229e-07	855.926	871.066	730.983	872.342	756.17	919.005	973.117	1001.62	966.2	979.043	1015.82	1065.26	1264.47	1080.39
ABUW_0065	ABUW_0065	hypothetical protein	1	core	-0.115624	0.834978	8.64248	0.560655	-0.0636152	0.984603	8.64248	0.743079	0.0752625	1	8.64248	0.696167	0.161408	0.800354	8.64248	0.399373	0.541149	0.0436668	8.64248	0.00477263	351.307	432.011	360.943	354.593	277.93	401.704	349.547	384.063	399.256	417.282	489.46	351.98	497.931	492.72
ABUW_0066	hppD	4-hydroxyphenylpyruvate dioxygenase	1	core	0.115748	0.778771	9.37615	0.471567	0.260136	0.474823	9.37615	0.0969842	0.197922	0.796955	9.37615	0.205991	0.243919	0.497291	9.37615	0.117576	0.172484	0.583076	9.37615	0.270149	551.614	650.365	561.063	707.01	608.442	636.753	765.906	642.65	698.698	669.446	689.918	687.396	599.291	740.362
ABUW_0067	hmgR	transcriptional regulator, IclR family	1	core	0.384573	0.158335	8.9344	0.0235895	0.262438	0.520497	8.9344	0.11479	0.257172	0.65758	8.9344	0.121107	0.355792	0.230879	8.9344	0.0309192	-0.0389385	0.979845	8.9344	0.816129	473.032	382.705	428.62	517.749	548.349	548.128	543.203	486.625	552.97	487.278	577.391	506.23	425.712	437.545
ABUW_0068	ABUW_0068	glyoxalase/bleomycin resistance protein/dioxygenase	1	core	0.144043	0.899492	7.91851	0.663933	-0.154074	0.942937	7.91851	0.637342	-0.199253	0.970548	7.91851	0.541665	-0.507902	0.505712	7.91851	0.121345	1.04855	0.0180756	7.91851	0.00147602	280.429	208.962	145.906	252.348	360.558	172.434	250.783	187.667	228.574	202.808	150.036	190.483	380.1	383.654
ABUW_0069	maiA	maleylacetoacetate isomerase	1	core	-0.0779901	0.944969	7.73032	0.752299	0.0422607	1	7.73032	0.860101	0.00338929	1	7.73032	0.988719	0.102088	0.942934	7.73032	0.667533	0.351373	0.407443	7.73032	0.140558	231.894	192.527	222.679	165.332	172.767	216.747	232.386	205.124	202.623	228.832	201.072	251.562	219.191	263.04
ABUW_0070	fahA	fumarylacetoacetase	1	core	-0.763971	0.0103714	8.44722	0.000635836	-0.603121	0.0722464	8.44722	0.00539125	-0.794282	0.00681472	8.44722	0.000258549	-0.379485	0.40036	8.44722	0.0760484	0.745229	0.00922988	8.44722	0.000635424	563.941	347.487	276.165	335.014	255.395	272.619	324.372	280.409	249.535	287.162	373.859	322.993	483.994	477.322
ABUW_0071	aroP1	aromatic amino acid transport protein	1	core	0.288274	0.244803	9.53913	0.0489026	0.225416	0.524761	9.53913	0.116159	0.408158	0.0703543	9.53913	0.00418944	0.462918	0.0192588	9.53913	0.00110811	0.403306	0.0427027	9.53913	0.0046136	691.829	570.536	653.118	702.66	703.589	798.59	677.793	804.131	828.457	870.459	905.133	813.695	775.404	921.283
ABUW_0072	ABUW_0072	peptidase M15 family	1	core	0.332959	0.314965	9.27293	0.0749345	-0.0497509	0.999294	9.27293	0.787649	-0.0817975	1	9.27293	0.657261	0.127791	0.854721	9.27293	0.485774	0.435517	0.115858	9.27293	0.0189507	604.772	615.146	451.179	580.836	896.387	597.257	585.807	579.367	551.972	601.245	622.894	679.114	620.83	687.754
ABUW_0073	ABUW_0073	CobW/P47K family protein	0.994186	core	0.307152	0.302989	8.90103	0.0696571	0.239543	0.580856	8.90103	0.147768	0.171521	0.87734	8.90103	0.299133	0.381675	0.170876	8.90103	0.0197495	0.686825	0.000781647	8.90103	3.0347e-05	409.088	434.359	364.582	415.505	483.248	519.228	518.996	461.53	485.096	463.049	552.795	515.547	665.175	513.25
ABUW_0074	ABUW_0074	acyltransferase 3	0.994186	core	-0.0698691	0.953591	8.51711	0.766574	0.416864	0.398011	8.51711	0.0687142	0.253063	0.86366	8.51711	0.269146	0.148912	0.871429	8.51711	0.515004	0.51019	0.141672	8.51711	0.0256658	312.787	345.139	301.271	348.067	250.387	345.831	457.026	406.976	438.184	343.697	338.195	371.649	541.009	328.48
ABUW_0075	hutC	histidine utilization repressor	1	core	-0.287887	0.535998	8.18638	0.204516	-0.0242472	1	8.18638	0.912128	-0.29022	0.782066	8.18638	0.188328	-0.0800208	0.960318	8.18638	0.714118	0.288348	0.476267	8.18638	0.18584	283.511	328.704	299.452	280.629	195.302	277.436	326.309	262.952	259.517	237.806	273.63	287.795	394.037	281.004
ABUW_0076	ABUW_0076	hypothetical protein	1	core	0.00109133	1	7.91129	0.996462	0.218119	0.802286	7.91129	0.374188	0.287867	0.834292	7.91129	0.238716	0.317409	0.611355	7.91129	0.192014	0.560718	0.126903	7.91129	0.0220155	218.797	213.658	190.296	221.893	132.705	273.582	260.466	237.857	251.531	278.188	274.245	252.597	273.672	297.685
ABUW_0077	hutU	urocanate hydratase	1	core	0.0188881	1	9.68349	0.898672	0.112523	0.843105	9.68349	0.438807	0.150958	0.8754	9.68349	0.297372	0.206035	0.560697	9.68349	0.153417	1.09033	1.13393e-11	9.68349	1.05416e-13	832.044	734.888	545.781	646.099	638.488	889.142	872.416	813.951	887.347	866.87	866.394	912.042	1251.8	1129.15
ABUW_0078	hutH	histidine ammonia-lyase	1	core	0.271578	0.158335	10.0388	0.0233465	0.24902	0.263764	10.0388	0.0336001	0.231923	0.419215	10.0388	0.047188	0.288795	0.130827	10.0388	0.0130511	0.556354	7.72665e-05	10.0388	1.90254e-06	859.778	1056.55	848.144	876.693	1044.12	1155.02	1122.23	1102	1065.02	1159.42	1095.75	1163.6	1122.56	1283.12
ABUW_0079	ABUW_0079	proline-specific permease ProY	1	core	0.204374	0.575412	9.62238	0.239689	0.247402	0.581452	9.62238	0.149454	0.0653175	1	9.62238	0.703631	0.230179	0.595293	9.62238	0.178438	0.623812	0.00479225	9.62238	0.000279347	751.921	709.062	669.856	667.853	625.969	989.327	926.64	791.038	755.592	778.927	738.495	943.099	1022.47	935.397
ABUW_0080	hutI	imidazolonepropionase	1	core	-0.170715	0.741426	8.46214	0.411137	0.0737826	0.977569	8.46214	0.71367	-0.0178114	1	8.46214	0.929344	0.293772	0.542415	8.46214	0.139663	0.670778	0.0118643	8.46214	0.000888334	338.21	349.835	256.153	324.137	260.403	323.675	408.612	304.413	308.425	370.618	414.443	407.883	390.236	472.19
ABUW_0081	hutG	formimidoylglutamase	0.982558	soft core	0.290219	0.379573	9.20432	0.105479	0.38829	0.233352	9.20432	0.0270034	0.460671	0.128031	9.20432	0.00849254	0.412098	0.164861	9.20432	0.0183501	0.497829	0.0431802	9.20432	0.00470519	437.593	594.015	427.165	478.592	590.914	606.89	751.382	558.637	675.741	722.392	613.67	707.066	592.956	613.333
ABUW_0082	ABUW_0082	hypothetical protein	0.988372	soft core	0.466244	0.0360964	9.43776	0.0030292	0.288239	0.379051	9.43776	0.0618101	0.180805	0.83447	9.43776	0.240917	0.484068	0.0254234	9.43776	0.00155223	0.500474	0.013537	9.43776	0.00104606	530.043	638.625	576.345	635.222	873.852	681.066	641.967	757.215	638.81	673.036	790.146	788.849	821.016	796.82
ABUW_0083	ABUW_0083	haloacid dehydrogenase	0.988372	soft core	0.0874391	0.894026	8.63599	0.651932	0.273173	0.58021	8.63599	0.1458	0.239395	0.791429	8.63599	0.201437	0.221872	0.661802	8.63599	0.234828	0.305947	0.344233	8.63599	0.106124	349.766	422.62	340.931	293.681	438.178	353.538	496.725	414.613	464.135	438.819	440.883	428.587	335.755	419.581
ABUW_0084	murI1	glutamate racemase	0.988372	soft core	0.261147	0.4949	8.63063	0.175722	-0.02872	1	8.63063	0.879688	0.0822255	1	8.63063	0.662711	0.068454	0.961567	8.63063	0.71578	0.493431	0.0711809	8.63063	0.00945488	378.272	392.097	295.45	369.821	468.225	425.786	372.786	373.152	353.342	461.254	355.412	434.799	400.372	474.756
ABUW_0085	ABUW_0085	hypothetical protein	0.168605	shell	0.390879	0.189041	8.5764	0.0317285	0.105741	0.903821	8.5764	0.554556	0.162776	0.916223	8.5764	0.360458	0.0710189	0.955307	8.5764	0.689245	0.0655796	0.92094	8.5764	0.718037	347.455	385.053	288.9	376.347	465.721	457.576	385.374	389.518	431.197	384.976	365.251	382.002	283.808	363.124
ABUW_0086	ABUW_0086	DNA cytosine methyltransferase	0.0872093	cloud	-0.900757	0.000612351	8.27274	2.30786e-05	-0.49716	0.152592	8.27274	0.0143007	-0.677536	0.0197335	8.27274	0.000867678	-0.707624	0.00966776	8.27274	0.000471242	0.0725256	0.92094	8.27274	0.718852	355.93	446.098	350.756	319.786	165.256	236.013	288.546	266.225	234.563	261.138	265.022	206.012	310.415	364.407
ABUW_0087	ABUW_0087	histidine kinase	0.0930233	cloud	0.175954	0.306665	10.4879	0.0706563	0.137211	0.580856	10.4879	0.148128	0.293492	0.0360953	10.4879	0.00183197	0.197967	0.253257	10.4879	0.0352523	0.443165	0.00010187	10.4879	2.55955e-06	1311.24	1335.95	1253.11	1294.37	1459.76	1433.42	1426.27	1453.33	1632.96	1614.39	1397.67	1572.52	1566.01	1718.1
ABUW_0088	ABUW_0088	hypothetical protein	0.0930233	cloud	0.327788	0.119663	9.94445	0.0149405	0.22891	0.438258	9.94445	0.0830268	0.347059	0.125622	9.94445	0.00828303	0.338616	0.107471	9.94445	0.00977426	0.525022	0.00152952	9.94445	6.91742e-05	889.824	840.543	764.094	896.272	1161.8	956.575	930.513	1086.72	1102.94	1109.16	1096.98	1046.62	1104.82	1141.98
ABUW_0089	glmS	glutamine-fructose-6-phosphate transaminase (isomerizing)	1	core	-0.948694	0.788879	2.97194	0.485072	-0.168417	1	2.97194	0.897132	-1.20075	0.920484	2.97194	0.371128	0.0711128	1	2.97194	0.956333	1.18236	0.716577	2.97194	0.420398	8.475	9.392	1.455	2.175	0	7.707	4.841	10.911	3.993	3.59	3.074	15.529	2.534	5.132
ABUW_0090	glmU	UDP-N-acetylglucosamine diphosphorylase/glucosamine-1- phosphate N-acetyltransferase	1	core	-3.89217	0.11247	3.29723	0.0135642	-1.81069	0.617018	3.29723	0.174201	-2.65	0.456251	3.29723	0.0553691	-2.51632	0.361724	3.29723	0.0640742	-0.544838	0.906904	3.29723	0.686857	30.816	9.392	7.277	10.877	0	1.927	2.905	8.729	0	6.282	5.534	1.035	2.534	8.982
ABUW_0091	pgpA	phosphatidylglycerophosphatase A	1	core	-2.61036	0.00144082	5.62268	6.11804e-05	-3.0738	7.11296e-05	5.62268	1.59059e-06	-1.96061	0.0209462	5.62268	0.000945217	-2.12967	0.00764199	5.62268	0.000357138	-0.770647	0.467545	5.62268	0.178912	137.133	54.001	96.421	76.14	22.535	10.596	6.778	16.366	27.948	22.435	15.372	28.987	30.408	66.722
ABUW_0092	thiL	thiamine-monophosphate kinase	1	core	-3.04935	0.701225	1.76021	0.356929	-3.04935	0.760944	1.76021	0.311521	-3.04935	0.880422	1.76021	0.301284	-3.04935	0.710762	1.76021	0.285198	-2.69585	0.764324	1.76021	0.476646	0	2.348	1.819	8.702	0	0	0	0	0	0	0	0	0	1.283
ABUW_0093	nusB	transcription antitermination factor NusB	1	core	-1.06714	0.683061	3.87423	0.338127	-1.5188	0.621913	3.87423	0.17709	-2.64325	0.296089	3.87423	0.0275259	-0.567321	0.910097	3.87423	0.595908	1.2851	0.539402	3.87423	0.231347	26.194	2.348	13.463	15.228	0	12.523	1.937	8.729	1.996	2.692	7.994	12.423	43.078	23.096
ABUW_0094	ribH	6,7-dimethyl-8-ribityllumazine synthase	1	core	-3.8203	0.581919	1.37736	0.247535	-3.8203	0.664578	1.37736	0.206053	-3.8203	0.787814	1.37736	0.197251	-3.8203	0.604526	1.37736	0.183829	0	1	1.37736	1	1.541	2.348	0	0	0	0	0	0	0	0	0	0	0	0
ABUW_0095	ribB1	3,4-dihydroxy-2-butanone 4-phosphate synthase	1	core	-0.178238	0.581372	9.86156	0.24701	0.0523884	0.980585	9.86156	0.728216	-0.125793	0.92674	9.86156	0.404485	0.136412	0.771493	9.86156	0.362892	0.442864	0.0339956	9.86156	0.00335979	991.519	908.632	833.954	852.763	686.062	928.638	1115.45	835.773	856.405	893.791	1035.49	1011.42	1012.33	1165.08
ABUW_0096	ABUW_0096	hypothetical protein	1	core	-0.748656	0.835518	3.32233	0.56324	0.0564021	1	3.32233	0.963873	0.109158	1	3.32233	0.928905	-1.50775	0.672099	3.32233	0.242451	0.684663	0.828189	3.32233	0.568042	10.015	4.696	9.46	8.702	2.504	5.78	0.968	15.275	4.991	11.666	1.23	4.141	16.471	11.548
ABUW_0097	serB	phosphoserine phosphatase	1	core	-3.05255	0.00716218	5.82925	0.000406697	-4.89386	1.41901e-05	5.82925	2.56705e-07	-5.19374	5.81103e-06	5.82925	7.32149e-08	-3.33485	0.00230687	5.82925	8.46238e-05	-2.74857	0.0135119	5.82925	0.00103756	235.746	51.653	157.549	113.122	20.031	14.45	0	9.82	6.987	0.897	20.292	7.247	8.869	29.512
ABUW_0098	ABUW_0098	hypothetical protein	1	core	0.291967	0.650382	7.85126	0.308033	0.286492	0.758414	7.85126	0.309082	-0.315079	0.863455	7.85126	0.267706	0.209527	0.833867	7.85126	0.455359	0.31475	0.582715	7.85126	0.269689	205.7	253.572	177.925	187.086	260.403	276.472	328.245	218.217	143.732	221.653	247.805	266.055	266.07	162.957
ABUW_0099	ABUW_0099	hypothetical protein	1	core	0.108197	0.810387	8.77347	0.522259	0.166233	0.760944	8.77347	0.310943	-0.213469	0.787814	8.77347	0.196634	0.0706038	0.942481	8.77347	0.665183	0.692324	0.000688584	8.77347	2.50866e-05	459.165	399.141	362.399	374.172	465.721	441.2	513.186	448.437	371.308	377.797	435.964	454.468	505.533	623.598
ABUW_0100	dtd	D-tyrosyl-tRNA(Tyr) deacylase	1	core	-0.142064	0.830586	8.10744	0.55282	0.254145	0.735818	8.10744	0.273277	0.00207443	1	8.10744	0.992876	0.0998467	0.942742	8.10744	0.666167	0.610558	0.0687172	8.10744	0.00884	258.088	288.79	223.407	221.893	185.287	282.252	358.262	281.501	300.44	244.985	242.271	329.205	339.556	306.667
ABUW_0101	pncB	nicotinate phosphoribosyltransferase	1	core	-0.0106071	1	9.19862	0.944762	-0.0935612	0.890835	9.19862	0.531091	0.00903764	1	9.19862	0.95146	-0.0305313	1	9.19862	0.836419	0.486841	0.0151167	9.19862	0.00120782	628.655	598.711	457.729	526.451	620.961	566.431	595.489	545.544	655.778	585.99	630.272	544.534	641.102	654.393
ABUW_0102	ABUW_0102	hypothetical protein	1	core	-0.165417	0.747947	9.04774	0.420647	-0.0992871	0.935673	9.04774	0.62238	-0.262475	0.785779	9.04774	0.193333	-0.20799	0.724827	9.04774	0.30104	0.666385	0.0122822	9.04774	0.000925791	619.41	504.796	513.762	461.188	463.217	510.558	531.583	514.993	455.152	490.867	433.504	526.935	910.973	563.291
ABUW_0103	psd	phosphatidylserine decarboxylase	1	core	-3.64458	0.592547	1.37135	0.259255	-3.64458	0.673067	1.37135	0.216291	-3.64458	0.797209	1.37135	0.207114	-3.64458	0.611355	1.37135	0.193084	0	1	1.37135	1	3.082	0	0	0	0	0	0	0	0	0	0	0	0	0
ABUW_0104	ABUW_0104	hypothetical protein	1	core	0.131897	0.557486	10.1399	0.224815	0.134253	0.663521	10.1399	0.204725	0.0865506	0.92674	10.1399	0.412491	0.18991	0.379623	10.1399	0.0702969	0.466019	0.00036127	10.1399	1.13464e-05	1086.28	1124.64	953.298	920.201	1156.79	1180.06	1265.54	1128.18	1135.88	1210.57	1229.18	1229.86	1196.05	1271.58
ABUW_0105	phoR	phosphate regulon sensor kinase PhoR	1	core	-1.27581	9.39231e-06	8.18345	2.17109e-07	-1.18106	3.39838e-05	8.18345	6.83092e-07	-1.25119	9.74288e-06	8.18345	1.40533e-07	-1.14575	5.49375e-05	8.18345	1.17329e-06	-1.19613	4.30642e-05	8.18345	1.02791e-06	608.624	366.27	387.505	391.575	217.837	182.067	217.862	214.944	214.6	202.808	207.836	230.857	182.448	139.86
ABUW_0106	phoB	phosphate regulon transcriptional regulatory protein PhoB	1	core	-2.27261	3.35826e-07	7.44072	4.72518e-09	-1.52853	0.000979613	7.44072	3.00283e-05	-1.51144	0.00120849	7.44072	3.46151e-05	-2.02896	3.65015e-06	7.44072	5.04418e-08	-2.30427	2.11915e-07	7.44072	3.24795e-09	503.849	197.222	317.281	271.927	52.581	86.699	108.447	137.477	123.769	127.428	77.477	94.206	69.685	43.626
ABUW_0107	ABUW_0107	transcriptional regulator, TetR family	1	core	-0.143698	0.828558	7.80757	0.550845	-0.0296967	1	7.80757	0.899315	-0.257816	0.866366	7.80757	0.273584	-0.0805298	0.965185	7.80757	0.729952	0.391462	0.32614	7.80757	0.0983337	245.761	239.484	189.932	197.963	152.736	262.022	257.561	212.762	213.602	193.834	207.221	243.28	233.128	248.926
ABUW_0108	ABUW_0108	short-chain dehydrogenase/reductase	1	core	0.669587	0.153285	8.14255	0.0220684	-0.252227	0.813341	8.14255	0.386577	0.0675301	1	8.14255	0.815216	0.143899	0.917938	8.14255	0.617448	0.0244669	1	8.14255	0.932854	225.73	314.617	240.508	258.875	548.349	275.509	254.656	186.576	267.502	291.649	277.32	298.148	268.604	211.715
ABUW_0109	ABUW_0109	MATE efflux family protein	1	core	0.239022	0.183726	10.1964	0.0299132	0.360821	0.0143446	10.1964	0.000749218	0.239128	0.278546	10.1964	0.0254051	0.497662	0.000113303	10.1964	2.67599e-06	0.84037	2.18563e-13	10.1964	1.92204e-15	979.962	1004.89	973.31	948.482	1061.64	1189.7	1319.76	1196.92	1201.76	1142.37	1397.05	1335.45	1704.12	1571.83
ABUW_0110	ABUW_0110	putative aminotransferase	1	core	-0.0396098	0.96019	9.64293	0.779647	-0.0292577	1	9.64293	0.832508	0.034625	1	9.64293	0.801445	0.168107	0.648231	9.64293	0.219552	0.31959	0.122623	9.64293	0.020787	818.947	756.019	680.771	809.255	688.566	791.847	716.524	820.498	790.527	832.769	796.91	944.135	821.016	926.415
ABUW_0111	ABUW_0111	hypothetical protein	1	core	0.153555	0.677463	9.70382	0.332263	0.112762	0.863922	9.70382	0.468862	0.0110405	1	9.70382	0.943416	0.229784	0.538132	9.70382	0.137237	0.6643	0.000534338	9.70382	1.87958e-05	758.084	805.325	684.046	739.642	833.79	840.976	810.447	858.686	734.631	838.154	943.871	839.576	1251.8	878.94
ABUW_0112	ABUW_0112	hypothetical protein	1	core	0.0509734	0.971193	8.37422	0.799519	-0.047371	1	8.37422	0.80912	0.114011	0.975671	8.37422	0.557809	0.00876386	1	8.37422	0.964007	0.650042	0.0107249	8.37422	0.000765295	341.292	281.746	301.635	315.435	285.442	341.978	337.928	265.134	357.334	327.544	319.748	300.218	497.931	418.298
ABUW_0113	ABUW_0113	hypothetical protein	1	core	-0.280918	0.461866	8.50361	0.154186	-0.266062	0.608973	8.50361	0.16619	-0.07367	1	8.50361	0.698727	0.123379	0.871429	8.50361	0.513006	0.343341	0.278337	8.50361	0.0742699	372.879	413.228	303.454	328.488	255.395	356.428	325.341	317.506	350.347	393.053	467.939	360.262	339.556	418.298
ABUW_0114	gshA	glutamate--cysteine ligase	1	core	-0.123836	0.943902	7.3936	0.749952	-0.64466	0.474119	7.3936	0.0964916	-0.50036	0.786366	7.3936	0.194571	-0.92407	0.161529	7.3936	0.0175088	-0.0824371	0.983892	7.3936	0.832353	342.833	108.003	199.756	152.279	205.318	206.15	115.225	180.029	182.66	146.273	114.986	124.228	183.715	134.728
ABUW_0115	dsbB	disulfide bond formation protein	1	core	-2.43523	0.0131663	5.91802	0.000863416	-1.41287	0.294475	5.91802	0.0413597	-1.64301	0.225638	5.91802	0.0185109	-1.76001	0.122638	5.91802	0.0118632	-1.21156	0.293985	5.91802	0.0820647	140.985	96.263	123.71	50.035	0	38.533	64.874	22.913	46.913	29.614	27.67	41.409	25.34	47.476
ABUW_0116	ABUW_0116	hypothetical protein	0.982558	soft core	0.538408	0.00107873	10.9993	4.36371e-05	0.27855	0.258576	10.9993	0.0327443	0.251807	0.447593	10.9993	0.0533063	0.363231	0.0661919	10.9993	0.00522217	0.493389	0.00291775	10.9993	0.000147709	1540.82	1944.05	1693.74	1818.65	2746.75	2104.85	2258.99	1883.22	2038.2	2083.72	2169.98	2172.96	2370.56	2314.76
ABUW_0117	ABUW_0117	hypothetical protein	0.116279	cloud	0.271347	0.460429	9.23484	0.152596	0.267141	0.584924	9.23484	0.150934	0.456219	0.185913	9.23484	0.0137933	0.337318	0.374244	9.23484	0.068349	0.341279	0.256938	9.23484	0.0658823	506.93	549.405	516.309	526.451	708.597	526.935	660.364	591.369	779.548	666.754	600.757	699.819	524.538	731.381
ABUW_0118	ABUW_0118	hypothetical protein	0.116279	cloud	-0.217439	0.895548	5.83775	0.656729	0.384673	0.821211	5.83775	0.404394	0.556994	0.819729	5.83775	0.224326	0.0471438	1	5.83775	0.9186	-0.544118	0.549925	5.83775	0.242423	44.684	56.349	63.674	56.561	50.077	34.679	61.97	66.556	93.825	52.945	46.732	53.832	25.34	53.891
ABUW_0119	ABUW_0119	hypothetical protein	0.27907	shell	0.375886	0.345176	8.25533	0.0901099	0.186078	0.813341	8.25533	0.392159	0.0719195	1	8.25533	0.740611	0.333389	0.505712	8.25533	0.121234	0.753373	0.00751994	8.25533	0.000496921	277.348	277.051	255.79	219.717	388.101	313.078	262.403	364.423	280.477	303.315	388.002	291.936	363.629	408.033
ABUW_0120	ABUW_0120	hypothetical protein	0.319767	shell	-0.142481	0.819429	8.26663	0.537129	0.338492	0.550008	8.26663	0.129909	0.235872	0.871056	8.26663	0.290861	0.129163	0.888898	8.26663	0.562591	0.50443	0.130946	8.26663	0.0230965	251.154	312.269	267.069	287.155	167.76	306.335	343.738	352.421	359.331	297.033	266.867	329.205	383.901	359.275
ABUW_0121	ABUW_0121	hypothetical protein	0.436047	shell	0.152871	0.730365	9.19338	0.397664	0.322651	0.398011	9.19338	0.068567	0.283828	0.633241	9.19338	0.108511	0.260988	0.542064	9.19338	0.139279	0.742647	0.000748656	9.19338	2.80276e-05	466.869	596.363	440.628	461.188	468.225	648.313	686.507	611.009	651.786	628.167	533.733	698.784	758.933	669.791
ABUW_0122	ABUW_0122	PGAP1 family protein	0.994186	core	0.241886	0.258101	9.7709	0.052528	0.235712	0.339655	9.7709	0.0525696	0.201905	0.599141	9.7709	0.0959047	0.296263	0.137625	9.7709	0.0139354	0.353726	0.0339956	9.7709	0.00335655	771.181	779.498	769.188	857.114	868.845	901.665	932.449	872.87	872.375	913.534	947.561	911.007	898.303	1061.14
ABUW_0123	ABUW_0123	putative esterase	0.994186	core	0.0750918	0.895548	8.66259	0.656709	0.36829	0.212401	8.66259	0.0233214	0.253137	0.652968	8.66259	0.118758	0.155717	0.754901	8.66259	0.336101	0.417947	0.0711809	8.66259	0.00949226	344.374	382.705	352.939	385.049	325.504	400.74	472.518	448.437	454.154	407.411	379.393	406.847	433.314	496.569
ABUW_0124	parE	DNA topoisomerase IV, B subunit	1	core	-5.90711	0.226016	2.19111	0.0426086	-3.74444	0.541265	2.19111	0.124708	-1.78702	0.928728	2.19111	0.420929	-2.02633	0.771493	2.19111	0.363484	-1.24738	0.860673	2.19111	0.611678	1.541	16.435	0	4.351	0	0	0.968	0	2.994	1.795	1.845	2.07	1.267	0
ABUW_0125	allA	ureidoglycolate hydrolase	0.994186	core	0.230558	0.746954	7.63374	0.419143	0.54138	0.3325	7.63374	0.0510525	0.224595	0.928728	7.63374	0.419557	0.383764	0.580154	7.63374	0.165154	0.974584	0.00694075	7.63374	0.000442953	148.689	197.222	151	119.648	182.783	201.333	281.768	206.215	197.632	200.116	220.749	212.223	319.284	195.035
ABUW_0126	allC	allantoicase	0.226744	shell	0.381418	0.0782357	9.03503	0.00821671	0.318522	0.212401	9.03503	0.0232685	0.319457	0.256772	9.03503	0.0222578	0.460176	0.0166004	9.03503	0.000897124	0.69023	3.32909e-05	9.03503	7.69538e-07	469.951	439.055	422.799	389.4	575.891	577.991	564.505	565.183	535.003	608.424	614.285	615.965	618.296	638.996
ABUW_0127	ABUW_0127	monooxygenase, FAD-binding	1	core	0.204947	0.468917	9.40975	0.159644	0.134203	0.783781	9.40975	0.346596	0.00911035	1	9.40975	0.949025	0.191885	0.594301	9.40975	0.174744	0.438064	0.0259003	9.40975	0.00233601	661.012	673.843	519.22	587.363	756.17	732.122	644.871	807.405	624.836	718.802	752.637	735.017	734.86	674.923
ABUW_0128	ABUW_0128	hypothetical protein	1	core	0.237459	0.490558	8.63026	0.172957	-0.158904	0.790778	8.63026	0.354857	0.0862569	0.989688	8.63026	0.610926	0.176458	0.719258	8.63026	0.294583	0.565517	0.0111237	8.63026	0.000810524	378.272	392.097	363.49	311.085	445.69	432.53	308.88	374.243	366.318	450.485	431.045	417.2	467.523	495.286
ABUW_0129	ABUW_0129	uracil-xanthine permease	1	core	-0.0841369	0.866885	9.46729	0.61575	0.165994	0.760944	9.46729	0.312004	0.0135035	1	9.46729	0.934466	0.224491	0.587607	9.46729	0.169195	0.660241	0.001378	9.46729	6.02441e-05	742.676	645.669	611.275	572.135	475.736	779.324	796.891	753.941	676.739	735.852	776.004	819.906	913.507	869.958
ABUW_0130	uraH1	transthyretin	1	core	-0.270822	0.7401	7.20405	0.408914	0.101629	0.987319	7.20405	0.748676	-0.138331	1	7.20405	0.663472	0.280323	0.779459	7.20405	0.372104	0.89256	0.0427027	7.20405	0.00461356	134.822	145.569	121.527	119.648	80.124	137.754	122.003	175.665	103.807	149.863	156.799	174.955	259.735	165.523
ABUW_0131	ABUW_0131	2-oxo-4-hydroxy-4-carboxy-5-ureidoimidazoline decarboxylase	1	core	-0.161557	0.725734	8.33517	0.39186	-0.0670169	0.976355	8.33517	0.712151	-0.138205	0.94527	8.33517	0.445797	0.391102	0.216442	8.33517	0.0276807	0.39528	0.151596	8.33517	0.0287951	312.787	342.791	288.173	267.576	285.442	279.362	296.292	319.689	333.379	260.24	434.734	398.566	333.221	366.973
ABUW_0132	ABUW_0132	polysaccharide deacetylase	0.988372	soft core	-0.0228722	1	9.37281	0.864964	0.0277884	1	9.37281	0.831348	0.0076736	1	9.37281	0.952931	-0.0119814	1	9.37281	0.92625	0.308199	0.109738	9.37281	0.0175637	636.359	683.235	598.54	659.151	558.364	679.139	669.078	655.743	666.758	655.985	623.508	650.128	698.117	769.874
ABUW_0133	ABUW_0133	hypothetical protein	1	core	-0.775641	0.0419758	7.77495	0.00364915	-0.332567	0.649036	7.77495	0.193895	-0.446348	0.55673	7.77495	0.0812635	-0.242723	0.757156	7.77495	0.337867	0.854019	0.0124325	7.77495	0.000940249	241.909	291.138	160.096	178.384	107.667	182.067	230.45	183.303	199.628	188.45	253.339	180.131	314.216	261.757
ABUW_0134	ABUW_0134	hypothetical protein	1	core	0.432446	0.143369	8.90059	0.0201004	0.337009	0.390741	8.90059	0.0652249	0.250872	0.753829	8.90059	0.16943	0.253232	0.576538	8.90059	0.16369	0.29953	0.329031	8.90059	0.0993706	415.251	441.403	480.288	356.768	545.845	566.431	582.902	482.261	516.039	501.636	560.789	429.623	470.057	528.647
ABUW_0135	ABUW_0135	hypothetical protein	1	core	-1.51741	0.0467538	6.5361	0.00420549	-1.34621	0.107056	6.5361	0.00883941	-1.34967	0.128063	6.5361	0.0085268	-1.19882	0.166301	6.5361	0.0186775	-0.356289	0.780133	6.5361	0.500422	258.858	105.655	43.663	119.648	80.124	47.203	61.97	82.923	85.84	60.125	58.415	100.418	43.078	73.138
ABUW_0136	dsbD	thiol:disulfide interchange protein	0.482558	shell	0.89468	3.6601e-20	10.8851	1.01159e-22	0.669445	1.93374e-11	10.8851	9.23141e-14	0.677197	9.59324e-12	10.8851	4.09761e-14	0.6866	3.10282e-12	10.8851	1.48125e-14	0.634745	1.77683e-10	10.8851	2.07978e-12	1385.2	1483.86	1242.2	1377.04	2561.46	2570.13	2331.61	2161.44	2361.6	2214.74	2328.63	2158.47	1958.78	1870.8
ABUW_0137	ABUW_0137	GGDEF family protein	1	core	0.356923	0.128087	9.56314	0.0166186	0.1341	0.795279	9.56314	0.359973	0.253676	0.55673	9.56314	0.0818038	0.265761	0.37047	9.56314	0.067392	0.338133	0.122623	9.56314	0.0207302	658.701	756.019	678.952	587.363	956.48	790.884	802.7	720.118	866.386	810.335	798.14	851.999	738.661	798.103
ABUW_0138	est	esterase	1	core	0.323537	0.17804	9.32777	0.0283542	0.151463	0.75101	9.32777	0.294634	0.137376	0.90413	9.32777	0.340312	0.252005	0.402981	9.32777	0.0783233	0.964923	2.37369e-09	9.32777	2.98202e-11	611.706	586.972	457.001	459.013	788.721	675.286	642.935	679.747	670.75	654.191	699.141	699.819	919.842	777.573
ABUW_0139	ABUW_0139	hypothetical protein	1	core	-0.713661	0.0522609	7.56609	0.00481903	-0.174846	0.860422	7.56609	0.463343	-0.460886	0.453574	7.56609	0.0547433	-0.252119	0.713207	7.56609	0.287435	0.605869	0.0771616	7.56609	0.0108061	223.419	204.266	168.828	187.086	112.674	137.754	205.274	171.301	161.699	151.657	152.495	202.906	267.337	242.51
ABUW_0140	ABUW_0140	putative arsenate reductase	1	core	0.430506	0.451863	8.33663	0.144869	0.184524	0.887283	8.33663	0.526573	-0.00911323	1	8.33663	0.97507	-0.00872607	1	8.33663	0.976086	0.472191	0.342506	8.33663	0.105161	298.919	316.965	292.903	256.699	530.821	273.582	427.009	260.77	324.396	287.162	261.332	336.451	400.372	327.197
ABUW_0141	xth	exodeoxyribonuclease III	1	core	-0.191131	0.582988	8.90236	0.248575	-0.0745874	0.942937	8.90236	0.640816	-0.20559	0.78909	8.90236	0.198386	0.0165467	1	8.90236	0.916614	0.845806	4.47531e-06	8.90236	8.54582e-08	517.716	441.403	431.167	417.68	420.651	403.63	435.724	476.805	393.267	448.69	499.299	457.574	784.273	668.508
ABUW_0142	pyrE	orotate phosphoribosyltransferase	1	core	-2.81236	0.771276	2.09975	0.461215	-5.85915	0.552867	2.09975	0.132383	-5.85915	0.664461	2.09975	0.12755	-5.85915	0.503477	2.09975	0.12039	1.09473	0.943648	2.09975	0.760135	16.179	0	0.364	2.175	0	1.927	0	0	0	0	0	0	5.068	0
ABUW_0143	ABUW_0143	TonB-dependent receptor protein	1	core	0.0495715	0.915286	10.0619	0.691975	-0.114657	0.787855	10.0619	0.349982	-0.07073	0.976269	10.0619	0.562552	-0.080106	0.871429	10.0619	0.510559	0.447953	0.00385027	10.0619	0.000213797	1067.79	1033.07	1061	1063.78	1126.74	989.327	945.037	979.796	1036.07	971.864	925.424	1022.81	1477.32	1274.14
ABUW_0144	ABUW_0144	hypothetical protein	1	core	-0.372133	0.588526	7.62239	0.255669	0.111558	0.980506	7.62239	0.723559	0.23711	0.949831	7.62239	0.450227	0.0811984	0.992736	7.62239	0.796124	0.652422	0.18472	7.62239	0.0387452	164.097	216.006	141.539	187.086	155.24	127.158	150.083	253.132	236.559	206.398	142.657	247.421	201.453	282.287
ABUW_0145	gshB	glutathione synthase	1	core	-0.0614377	0.990377	8.14072	0.829934	0.115818	0.961372	8.14072	0.67983	-0.101092	1	8.14072	0.718925	-0.050863	1	8.14072	0.855856	-0.0777212	0.960688	8.14072	0.784126	422.185	173.744	309.276	263.225	295.457	274.546	345.674	313.142	292.455	281.778	281.009	299.183	245.798	273.305
ABUW_0146	murG	undecaprenyldiphospho-muramoylpentapeptide beta-N-acetylglucosaminyltransferase	1	core	-1.0814	0.903831	2.10866	0.67303	-0.60556	1	2.10866	0.806263	-4.20144	0.637406	2.10866	0.110593	-2.08121	0.806003	2.10866	0.41414	-0.801928	0.939451	2.10866	0.751089	4.622	0	3.275	6.526	0	1.927	0	3.273	0	0	0	1.035	3.801	1.283
ABUW_0147	murC	UDP-N-acetylmuramate--alanine ligase	1	core	-1.47294	0.649622	3.14538	0.307261	-0.932949	0.876393	3.14538	0.496062	-0.693299	0.989688	3.14538	0.609099	-1.94613	0.59344	3.14538	0.172376	-0.0610128	1	3.14538	0.964718	10.786	11.739	6.913	8.702	2.504	4.817	2.905	8.729	12.976	0.897	0.615	5.176	3.801	10.265
ABUW_0148	ddlB	D-alanine--D-alanine ligase B	1	core	3.17797	0.543683	1.97258	0.210643	0.0966493	1	1.97258	0.977124	-2.1237	0.88582	1.97258	0.308702	-0.0195005	1	1.97258	0.97736	1.71136	0.756315	1.97258	0.466711	0.77	0	1.092	2.175	5.008	5.78	0	1.091	0	0	0	1.035	7.602	2.566
ABUW_0149	ftsQ	cell division protein FtsQ	1	core	-0.877043	0.414248	5.08343	0.123129	-0.016782	1	5.08343	0.973985	-0.223735	1	5.08343	0.665353	0.342023	0.86787	5.08343	0.498916	0.428024	0.718485	5.08343	0.422968	37.75	32.87	22.559	26.105	22.535	16.376	47.445	21.822	28.946	32.306	39.354	49.691	25.34	35.927
ABUW_0150	ftsA	cell division protein FtsA	1	core	-2.46997	0.430844	3.04875	0.132148	-2.25824	0.585236	3.04875	0.15162	-1.06385	0.961687	3.04875	0.472162	-2.04104	0.609156	3.04875	0.187412	-0.807194	0.837155	3.04875	0.583905	7.704	14.087	10.552	10.877	0	2.89	0.968	3.273	0.998	8.974	0	5.176	8.869	2.566
ABUW_0151	ftsZ	cell division protein FtsZ	1	core	-2.51653	0.41466	3.08962	0.123655	0.706915	0.929689	3.08962	0.609437	-1.05234	0.960365	3.08962	0.461338	-1.27388	0.782709	3.08962	0.376605	-0.524637	0.91747	3.08962	0.710224	8.475	7.044	8.733	6.526	0	1.927	14.524	10.911	1.996	5.384	1.23	5.176	0	10.265
ABUW_0152	lpxC	UDP-3-O-[3-hydroxymyristoyl] N- acetylglucosamine deacetylase	1	core	-6.24943	0.139639	2.81446	0.0193254	-4.03415	0.381883	2.81446	0.0628243	-4.19387	0.446236	2.81446	0.0528055	-3.30972	0.474319	2.81446	0.107616	-2.19398	0.575964	2.81446	0.263174	12.327	9.392	10.552	15.228	0	0	0	1.091	0	0.897	0	2.07	0	5.132
ABUW_0153	ABUW_0153	hypothetical protein	1	core	-0.59683	0.615612	6.47615	0.275803	-0.21794	0.963713	6.47615	0.685654	0.486148	0.916223	6.47615	0.361931	0.932724	0.407345	6.47615	0.0801384	-0.21301	0.909588	6.47615	0.69681	99.383	65.741	68.768	69.613	10.015	91.515	58.097	85.105	108.797	126.531	178.936	133.545	34.209	79.554
ABUW_0154	ABUW_0154	peptidase, M23/M37 family (EsvJ)	1	core	-1.235	4.05571e-06	8.43711	8.2433e-08	-1.27114	1.09512e-06	8.43711	1.37578e-08	-0.729445	0.0188071	8.43711	0.000817492	0.595662	0.0646768	8.43711	0.00500514	0.318301	0.415075	8.43711	0.14456	499.226	347.487	297.269	356.768	142.721	203.26	195.592	156.025	269.498	250.369	567.553	704.995	367.43	399.052
ABUW_0155	aceE	pyruvate decarboxylase E1 component	1	core	-1.61393	0.00185108	7.16733	8.2787e-05	-1.61168	0.00172548	7.16733	6.06952e-05	-2.21993	5.81103e-06	7.16733	7.59231e-08	-1.88492	0.000124953	7.16733	2.98254e-06	1.71801	0.000514863	7.16733	1.77227e-05	367.486	136.177	108.429	117.473	62.597	97.295	101.669	64.374	56.894	53.843	84.241	50.727	339.556	364.407
ABUW_0156	aceF	pyruvate dehydrogenase complex dihydrolipoamide acetyltransferase	1	core	-2.25366	0.00304917	6.21606	0.000146062	-1.86622	0.0180193	6.21606	0.000991513	-2.33653	0.00181985	6.21606	5.41101e-05	-2.36691	0.00127889	6.21606	4.27369e-05	1.09154	0.209234	6.21606	0.048313	212.633	82.176	68.405	76.14	27.543	32.753	61.97	18.548	28.946	30.511	20.292	37.268	95.025	197.601
ABUW_0157	ABUW_0157	hypothetical protein	1	core	0.122954	0.819858	8.21719	0.537837	0.152005	0.840478	8.21719	0.432065	0.202791	0.871454	8.21719	0.291738	0.292181	0.514078	8.21719	0.125678	0.572454	0.0273914	8.21719	0.00251203	261.169	262.963	270.708	276.278	255.395	292.849	304.038	271.681	308.425	296.136	334.506	290.901	430.78	340.028
ABUW_0158	ABUW_0158	hypothetical protein	1	core	0.421387	0.178286	8.4974	0.0284899	0.00328204	1	8.4974	0.986192	0.228669	0.818884	8.4974	0.223036	0.246099	0.609156	8.4974	0.1878	0.305873	0.334262	8.4974	0.101202	331.277	331.052	370.04	284.98	478.24	387.254	305.007	353.512	358.332	419.077	381.853	386.143	391.503	393.919
ABUW_0159	ABUW_0159	TonB-dependent receptor protein	0.994186	core	0.239765	0.118842	10.8366	0.0147054	0.132503	0.61166	10.8366	0.169434	0.0919961	0.903401	10.8366	0.339116	0.222651	0.172551	10.8366	0.0200298	0.528216	2.37421e-06	10.8366	4.2354e-08	1648.68	1767.96	1432.86	1688.12	2055.68	1841.86	1870.71	1821.03	1787.67	1845.91	1910.49	1971.09	2148.83	2081.23
ABUW_0160	ABUW_0160	metallo-beta-lactamase family protein	1	core	0.244651	0.27124	9.4485	0.0579098	0.0696085	0.919025	9.4485	0.581086	0.131749	0.87231	9.4485	0.293128	0.18457	0.540817	9.4485	0.138194	0.518638	0.000781647	9.4485	3.06374e-05	669.487	622.19	634.198	624.345	723.62	762.948	631.316	721.209	688.717	737.647	732.346	710.171	848.89	867.392
ABUW_0161	ABUW_0161	putative ferredoxin	1	core	0.424492	0.233507	8.54689	0.0446785	0.189063	0.795532	8.54689	0.363125	0.093782	1	8.54689	0.651603	0.257331	0.642348	8.54689	0.212879	0.157927	0.740393	8.54689	0.447201	334.358	349.835	339.112	341.54	490.759	399.777	417.327	351.33	354.34	375.105	342.499	457.574	300.279	422.148
ABUW_0162	guaB	inosine-5'-monophosphate dehydrogenase	1	core	-4.77115	0.41466	2.34463	0.12352	-4.77115	0.463565	2.34463	0.0934118	-2.64546	0.900396	2.34463	0.327638	-2.28527	0.78952	2.34463	0.385034	-0.231723	1	2.34463	0.926112	3.082	4.696	10.552	0	0	0	0	0	0.998	0	1.23	0	6.335	2.566
ABUW_0163	glmM	phosphoglucosamine mutase	1	core	-1.32562	0.586795	3.88934	0.253737	-0.895429	0.824985	3.88934	0.411556	-0.603303	0.981122	3.88934	0.574868	-0.874197	0.808359	3.88934	0.417265	-0.452096	0.896472	3.88934	0.669651	20.801	9.392	26.198	13.053	7.512	4.817	6.778	9.82	17.967	2.692	9.223	7.247	1.267	26.946
ABUW_0164	pdxH	pyridoxamine 5'-phosphate oxidase	1	core	-0.757426	0.407342	5.72107	0.119849	-0.317735	0.876393	5.72107	0.495015	-0.9806	0.378045	5.72107	0.0395142	-0.445288	0.754334	5.72107	0.335351	1.15854	0.0940155	5.72107	0.0143622	64.714	61.045	30.2	52.21	20.031	48.166	40.668	60.01	27.948	35.895	53.496	36.233	76.02	89.819
ABUW_0165	recJ	single-stranded-DNA-specific exonuclease RecJ	1	core	0.133925	0.640468	10.1378	0.29867	0.144617	0.718466	10.1378	0.252727	0.0785055	0.966682	10.1378	0.534104	0.142441	0.688981	10.1378	0.257327	0.464907	0.00412882	10.1378	0.000235488	967.636	1206.81	929.648	985.464	1071.66	1200.29	1276.19	1071.45	1066.01	1206.98	1181.22	1135.65	1202.38	1301.09
ABUW_0166	ABUW_0166	outer membrane protein	1	core	-0.214327	0.432182	9.29839	0.133889	-0.497649	0.00880164	9.29839	0.000398064	-0.401391	0.0678796	9.29839	0.00397386	-0.186665	0.594604	9.29839	0.175426	0.682518	4.25284e-05	9.29839	1.00444e-06	701.844	730.193	488.656	598.24	563.372	622.303	499.63	501.9	526.02	557.274	600.142	627.353	859.026	768.591
ABUW_0167	prfB	peptide chain release factor 2	1	core	-1.76628	0.55895	3.01662	0.22695	-1.71355	0.690438	3.01662	0.228989	-1.6103	0.854444	3.01662	0.253542	-2.41329	0.458007	3.01662	0.100612	-1.19392	0.731529	3.01662	0.437683	16.949	14.087	5.094	4.351	2.504	5.78	4.841	4.364	0.998	8.974	0.615	5.176	0	3.849
ABUW_0168	ABUW_0168	hypothetical protein	0.988372	soft core	-0.150981	0.929291	5.6576	0.72224	-0.118999	0.991632	5.6576	0.770277	-0.0356512	1	5.6576	0.929638	-0.389864	0.757156	5.6576	0.337734	0.603274	0.417574	5.6576	0.146875	54.699	56.349	36.385	36.982	52.581	45.276	43.572	57.828	49.907	58.33	41.198	41.409	60.816	44.909
ABUW_0169	ABUW_0169	transcriptional regulator, ArsR family	1	core	-0.491731	0.233507	7.95957	0.0449413	0.102619	0.951942	7.95957	0.662533	-0.231244	0.900396	7.95957	0.327925	-0.459821	0.321256	7.95957	0.0524664	0.457966	0.222226	7.95957	0.0526119	281.97	251.224	212.127	269.752	130.201	228.306	284.673	285.865	246.541	211.782	167.868	215.329	306.614	311.799
ABUW_0170	xenB	N-ethylmaleimide reductase	1	core	0.248444	0.1993	10.1981	0.0342015	0.174658	0.548824	10.1981	0.12907	0.190643	0.599141	10.1981	0.0964864	0.277525	0.14497	10.1981	0.0150159	0.343741	0.0303415	10.1981	0.00286644	1061.63	1157.51	1000.24	983.288	1239.42	1292.77	1176.45	1292.94	1273.63	1250.95	1382.91	1227.79	1060.48	1337.02
ABUW_0171	kdtA	3-deoxy-D-manno-2-octulosonate transferase	1	core	0.556564	0.961008	2.35343	0.78088	-0.520588	0.99953	2.35343	0.789327	0.532747	1	2.35343	0.785395	-0.392297	1	2.35343	0.837081	-0.605988	0.942351	2.35343	0.756946	3.852	0	4.002	4.351	2.504	3.853	2.905	0	2.994	3.59	3.074	0	1.267	3.849
ABUW_0172	ABUW_0172	hypothetical protein	1	core	-0.028481	1	9.24343	0.86331	0.10734	0.878034	9.24343	0.505389	0.0838347	0.986056	9.24343	0.602039	0.164385	0.728506	9.24343	0.304215	0.553497	0.00883149	9.24343	0.00060134	595.527	558.797	465.37	602.59	513.294	579.917	630.347	604.462	620.843	609.322	617.359	652.198	819.749	641.562
ABUW_0173	ABUW_0173	MscS Mechanosensitive ion channel	1	core	0.280137	0.226856	9.51968	0.0430912	0.194414	0.585236	9.51968	0.151189	0.0831952	0.969526	9.51968	0.538841	0.22492	0.443723	9.51968	0.0942074	0.391936	0.0375953	9.51968	0.00390122	696.451	685.583	612.003	648.274	831.286	796.664	856.924	707.025	754.594	714.315	799.985	779.532	752.598	812.217
ABUW_0174	ABUW_0174	hypothetical protein	1	core	0.90021	0.0064541	8.33673	0.000363246	0.179272	0.868177	8.33673	0.473343	0.106549	1	8.33673	0.669555	0.308433	0.643928	8.33673	0.214018	0.50243	0.201706	8.33673	0.0449109	273.496	284.094	232.867	267.576	663.527	347.758	287.578	337.146	300.44	299.725	356.642	315.747	320.551	347.727
ABUW_0175	acsA	acetate--CoA ligase	1	core	0.0807314	0.721581	10.6632	0.38579	0.1118	0.673542	10.6632	0.21776	0.0481592	0.98362	10.6632	0.594745	0.165258	0.365232	10.6632	0.0660255	0.501258	2.02208e-06	10.6632	3.55643e-08	1531.58	1634.13	1280.04	1466.23	1549.9	1665.58	1646.07	1728.28	1578.06	1687.08	1800.43	1649.13	1801.67	1851.55
ABUW_0176	ABUW_0176	amidase	1	core	0.0974643	0.913901	7.97489	0.68933	0.141343	0.903191	7.97489	0.550052	0.0883191	1	7.97489	0.708296	0.14305	0.881977	7.97489	0.542482	0.633666	0.0627252	7.97489	0.00775397	244.22	251.224	199.028	184.91	317.992	203.26	278.863	260.77	288.463	238.703	265.637	268.126	250.866	319.498
ABUW_0177	ABUW_0177	transcriptional regulator, AsnC/Lrp family	1	core	-0.104647	0.897259	7.96156	0.660545	0.105667	0.945123	7.96156	0.646492	0.213038	0.907302	7.96156	0.352206	0.0274505	1	7.96156	0.904591	0.421978	0.264713	7.96156	0.0684554	248.843	220.701	172.467	284.98	197.806	225.416	245.942	258.588	282.474	267.42	237.351	233.963	262.269	297.685
ABUW_0178	ABUW_0178	alkanesulfonate monooxygenase	0.994186	core	0.164867	0.53181	9.83362	0.199495	0.18417	0.572807	9.83362	0.141906	0.143316	0.853623	9.83362	0.251948	0.33272	0.0874961	9.83362	0.0073866	0.414683	0.0114241	9.83362	0.000843893	758.855	913.328	823.766	809.255	866.341	920.932	966.339	890.327	889.343	938.66	994.293	1040.41	945.182	1127.87
ABUW_0179	msuE	NADH-dependent fmn reductase	0.994186	core	0.238423	0.563347	8.85544	0.231413	0.268291	0.611361	8.85544	0.169123	0.0262325	1	8.85544	0.893246	0.311336	0.477009	8.85544	0.108825	0.584424	0.0297961	8.85544	0.00279994	412.17	448.446	369.312	378.523	513.294	466.246	570.314	448.437	444.173	429.845	440.883	601.472	599.291	463.208
ABUW_0180	ABUW_0180	two-component system response regulator protein	0.994186	core	-0.0439971	0.957095	9.25115	0.772107	-0.0716103	0.940065	9.25115	0.628521	-0.0999145	0.96359	9.25115	0.498366	0.0355247	0.998913	9.25115	0.808368	0.507385	0.00886595	9.25115	0.000606726	630.196	598.711	477.741	617.818	575.891	580.881	580.965	580.458	561.953	590.477	601.372	634.599	764.001	685.188
ABUW_0181	ABUW_0181	hypothetical protein	0.994186	core	0.338396	0.188182	9.3016	0.0313871	0.107872	0.875937	9.3016	0.485287	0.179165	0.841098	9.3016	0.244299	0.06949	0.937119	9.3016	0.651038	0.469586	0.0262439	9.3016	0.00238768	534.665	655.06	481.015	574.31	748.659	691.662	671.015	580.458	680.732	652.396	608.136	596.296	630.966	740.362
ABUW_0182	ABUW_0182	two-component system hybrid histidine kinase/response regulator	0.994186	core	0.217609	0.0793205	11.1119	0.00841037	0.115786	0.585236	11.1119	0.15239	0.0984623	0.818884	11.1119	0.222327	0.203801	0.116566	11.1119	0.0111001	0.438903	3.6183e-06	11.1119	6.63658e-08	2177.18	2108.4	1801.81	1901.31	2451.29	2382.28	2327.73	2277.1	2360.6	2246.14	2272.67	2568.42	2347.75	2403.29
ABUW_0183	ABUW_0183	hypothetical protein	0.994186	core	0.639078	0.226016	7.72731	0.0427556	0.156754	0.931538	7.72731	0.614628	0.0653606	1	7.72731	0.833585	0.308549	0.738201	7.72731	0.31886	0.0921491	0.94971	7.72731	0.768835	179.506	199.57	149.908	217.542	375.581	197.48	240.132	174.574	189.647	205.5	188.774	269.161	179.914	184.77
ABUW_0184	ABUW_0184	Na+/solute symporter	0.994186	core	0.268003	0.20291	10.1972	0.035772	0.217949	0.437864	10.1972	0.0817512	0.12666	0.888176	10.1972	0.311308	0.242417	0.317108	10.1972	0.0516297	0.364328	0.0360494	10.1972	0.00368646	1089.36	1101.16	985.317	1046.38	1409.68	1151.16	1347.84	1168.55	1189.78	1204.29	1212.58	1319.92	1234.06	1242.06
ABUW_0185	ABUW_0185	hypothetical protein	0.994186	core	0.428902	0.135764	8.62617	0.0183861	0.318266	0.417179	8.62617	0.0736876	0.299485	0.589219	8.62617	0.0913425	0.437124	0.130827	8.62617	0.0130227	0.32258	0.265536	8.62617	0.0689859	313.557	368.618	320.556	354.593	430.666	446.016	444.438	386.245	400.254	430.743	481.467	407.883	352.226	443.961
ABUW_0186	ABUW_0186	high-affinity choline transport protein	1	core	0.582178	1.84645e-05	10.4524	4.54652e-07	0.247854	0.243195	10.4524	0.0295744	0.286801	0.160847	10.4524	0.0115583	0.375634	0.0166004	10.4524	0.000900924	0.855023	1.1405e-11	10.4524	1.08892e-13	1228.04	1265.51	885.985	1031.15	1968.05	1646.31	1479.53	1445.69	1551.11	1491.45	1519.42	1638.78	1576.15	1683.46
ABUW_0187	ABUW_0187	hypothetical protein	1	core	-0.43334	0.472084	7.5351	0.162037	-0.738954	0.16057	7.5351	0.0152098	-0.620527	0.381502	7.5351	0.0399987	-0.723684	0.156289	7.5351	0.016532	0.657469	0.146533	7.5351	0.0272817	290.445	145.569	223.77	182.735	195.302	131.011	141.368	124.384	150.719	141.786	129.129	136.651	291.41	324.63
ABUW_0188	ABUW_0188	GGDEF family protein	1	core	2.26082	2.39374e-11	10.6211	1.68404e-13	1.08419	0.00623422	10.6211	0.000262117	1.34333	0.000301968	10.6211	6.75255e-06	1.21808	0.00127889	10.6211	4.24297e-05	1.23811	0.000832412	10.6211	3.28363e-05	750.38	887.501	695.689	643.923	5238.11	2226.23	2041.12	1371.5	2423.49	1722.97	2205.03	1501.09	1585.02	1419.13
ABUW_0189	uvrA	excinuclease ABC, A subunit	1	core	-0.0303068	0.921817	11.124	0.707576	0.00621708	1	11.124	0.937015	-0.0435382	0.98115	11.124	0.579215	0.0889769	0.687297	11.124	0.253772	0.340248	0.000436692	11.124	1.42649e-05	2146.36	2326.76	2004.47	2138.43	2030.64	2173.24	2311.27	2109.07	2216.87	2110.64	2243.16	2387.25	2493.46	2466.16
ABUW_0190	ABUW_0190	transcriptional regulator, TetR family	1	core	-0.233192	0.417491	8.96185	0.124946	-0.290996	0.319752	8.96185	0.0478824	-0.138452	0.90413	8.96185	0.341412	-0.152252	0.718613	8.96185	0.292781	0.512936	0.0062914	8.96185	0.000388865	553.925	490.708	463.55	506.872	448.194	423.86	435.724	416.795	485.096	474.714	478.392	447.222	622.097	683.905
ABUW_0191	ABUW_0191	alcohol dehydrogenase, zinc-binding	1	core	0.233307	0.463068	9.56525	0.155206	0.148012	0.794636	9.56525	0.358984	0.0946401	0.975671	9.56525	0.556928	0.050017	0.974717	9.56525	0.755854	0.571545	0.00660968	9.56525	0.000418502	725.727	718.453	569.432	696.133	881.364	764.874	841.431	740.848	733.633	811.232	664.092	800.237	775.404	993.138
ABUW_0192	ABUW_0192	hypothetical protein	1	core	0.304402	0.580006	7.59493	0.245555	0.198271	0.843105	7.59493	0.437914	0.21433	0.92674	7.59493	0.39986	0.0554151	1	7.59493	0.8275	0.695518	0.0545519	7.59493	0.00640094	189.521	157.308	151	169.683	235.364	188.81	211.084	187.667	208.611	200.116	189.389	166.673	288.876	198.884
ABUW_0193	ABUW_0193	GlpM family protein	1	core	0.258777	0.615612	8.0205	0.276097	0.332119	0.585236	8.0205	0.152415	0.168269	0.960658	8.0205	0.468672	0.178126	0.824385	8.0205	0.441398	0.757903	0.0150073	8.0205	0.00119153	228.042	267.659	202.303	156.63	267.915	297.665	358.262	250.95	292.455	260.24	250.879	292.972	263.536	327.197
ABUW_0194	ABUW_0194	transcriptional regulator, TenA family	1	core	0.140818	0.741426	9.2688	0.410955	0.0645778	0.971536	9.2688	0.701368	0.163169	0.900396	9.2688	0.330355	0.128019	0.828083	9.2688	0.443794	0.230518	0.455262	9.2688	0.171701	555.466	645.669	527.225	565.608	578.395	684.919	575.156	660.108	631.823	704.444	673.93	596.296	492.863	722.399
ABUW_0195	ABUW_0195	major facilitator family transporter	1	core	-0.0465824	0.928473	9.5534	0.720687	0.00836633	1	9.5534	0.947053	-0.159389	0.796955	9.5534	0.206247	0.143336	0.682111	9.5534	0.249193	0.386726	0.0207712	9.5534	0.00176398	726.497	699.67	738.26	798.378	698.581	648.313	694.253	731.028	607.868	674.83	756.327	788.849	955.318	941.813
ABUW_0196	ABUW_0196	major facilitator family transporter	1	core	-1.15188	1.74104e-05	8.91441	4.24324e-07	-0.911373	0.00124681	8.91441	4.10383e-05	-0.865715	0.00272095	8.91441	9.16097e-05	-1.14671	1.51038e-05	8.91441	2.65644e-07	0.089321	0.906226	8.91441	0.683672	785.819	565.841	591.991	598.24	195.302	384.364	363.103	354.603	350.347	399.335	262.562	341.628	611.961	590.237
ABUW_0197	ssb	single-strand binding protein	1	core	-4.36359	0.54559	2.26259	0.213386	-4.36359	0.621913	2.26259	0.177198	-0.188401	1	2.26259	0.952874	-2.20793	0.869365	2.26259	0.502179	2.90051	0.709933	2.26259	0.411931	5.393	0	1.092	2.175	0	0	0	0	4.991	0	0	1.035	24.073	0
ABUW_0198	ABUW_0198	branched-chain amino acid transport	0.994186	core	-0.357451	0.368093	7.81515	0.0995146	0.0681301	0.98359	7.81515	0.740088	-0.0776175	1	7.81515	0.705595	0.390204	0.322443	7.81515	0.0528223	0.132155	0.80569	7.81515	0.533419	233.434	241.832	170.284	193.612	167.76	187.847	251.752	240.039	217.595	232.422	330.816	274.337	177.38	196.318
ABUW_0199	ABUW_0199	hypothetical protein	1	core	-0.0488204	0.953591	9.16351	0.76735	-0.0878315	0.919025	9.16351	0.585279	-0.103988	0.963846	9.16351	0.517058	-0.0890694	0.898646	9.16351	0.577406	0.552949	0.00876234	9.16351	0.00059443	633.278	558.797	488.292	524.275	615.953	514.412	590.648	525.904	558.959	559.966	534.348	569.379	624.631	781.422
ABUW_0200	ABUW_0200	transcriptional regulator, XRE family	1	core	0.0954142	0.906313	8.27536	0.678446	0.234522	0.751462	8.27536	0.296907	0.218249	0.900396	8.27536	0.330547	0.152485	0.865065	8.27536	0.495714	0.826615	0.00455352	8.27536	0.000263143	315.098	265.311	227.409	243.647	262.907	337.161	389.247	291.32	330.384	352.671	314.829	321.958	310.415	481.171
ABUW_0201	gabP	GABA permease	1	core	0.0569126	0.910589	10.1996	0.684314	0.0735951	0.922415	10.1996	0.59308	0.101296	0.960365	10.1996	0.460998	0.0410361	0.97847	10.1996	0.76496	0.559139	0.0012261	10.1996	5.20631e-05	1242.67	1129.33	1024.25	931.078	1169.31	1220.52	1397.22	1075.81	1256.66	1301.2	1078.53	1318.89	1401.3	1348.56
ABUW_0202	ABUW_0202	transcriptional regulator, GntR family	1	core	0.43484	0.0187708	10.3801	0.00132999	0.30734	0.199678	10.3801	0.0214729	0.11709	0.920484	10.3801	0.381142	0.260997	0.309562	10.3801	0.0500421	0.480368	0.00547877	10.3801	0.000327625	1225.72	1195.07	1153.78	1089.88	1750.21	1421.86	1621.86	1339.86	1324.53	1307.48	1430.87	1404.81	1607.82	1371.66
ABUW_0203	gabT	4-aminobutyrate transaminase	1	core	-0.0065756	1	8.94425	0.977247	0.0602279	1	8.94425	0.791	-0.0149253	1	8.94425	0.947572	-0.0195915	1	8.94425	0.931094	1.3124	7.13086e-07	8.94425	1.1825e-08	630.196	356.879	393.69	306.734	470.728	496.109	550.949	486.625	527.018	471.125	455.641	515.547	957.852	713.417
ABUW_0204	gabD1	succinate-semialdehyde dehydrogenase (NADP+)	1	core	0.302794	0.522579	8.59065	0.193416	0.264723	0.716072	8.59065	0.247896	0.0957538	1	8.59065	0.676091	0.245894	0.706546	8.59065	0.281198	0.992466	0.00047794	8.59065	1.6072e-05	436.823	230.093	292.903	337.19	395.612	421.933	443.47	372.061	369.312	366.131	359.716	437.905	571.417	610.767
ABUW_0205	ABUW_0205	transcriptional regulator, LysR family	1	core	0.0511039	0.952241	8.81918	0.764903	-0.268762	0.507382	8.81918	0.10905	-0.0206148	1	8.81918	0.900986	0.141197	0.793714	8.81918	0.390077	0.466509	0.0460193	8.81918	0.00513381	429.119	490.708	351.847	426.382	500.775	420.97	373.754	375.334	448.165	452.28	495.609	486.561	542.276	461.925
ABUW_0206	ABUW_0206	isochorismate hydrolase	1	core	0.428519	0.293688	8.1522	0.066264	0.231468	0.760944	8.1522	0.310937	0.0742122	1	8.1522	0.745348	0.146698	0.871989	8.1522	0.518381	0.329576	0.414985	8.1522	0.144411	228.042	274.703	257.973	278.453	388.101	266.839	305.975	270.59	245.543	278.188	284.699	251.562	274.939	363.124
ABUW_0207	ABUW_0207	pirin family protein	0.994186	core	0.115798	0.8097	9.41915	0.521374	0.105838	0.903191	9.41915	0.550251	0.0288034	1	9.41915	0.870742	0.202508	0.683616	9.41915	0.250118	0.541188	0.0260131	9.41915	0.00235295	681.043	619.842	496.661	678.73	776.201	599.184	736.858	652.47	707.682	627.269	796.91	668.762	781.739	817.35
ABUW_0208	ABUW_0208	hypothetical protein	1	core	-0.245588	0.329896	10.055	0.0830691	-0.245726	0.427484	10.055	0.0772264	-0.335069	0.20174	10.055	0.0159162	-0.185536	0.596393	10.055	0.179624	0.483752	0.0081205	10.055	0.000544767	1137.13	1298.38	828.496	963.71	984.023	989.327	996.355	1025.62	918.289	1004.17	927.884	1157.39	1028.8	1335.73
ABUW_0209	ABUW_0209	methyltransferase	1	core	0.0979802	0.831044	8.74539	0.553648	0.115495	0.868177	8.74539	0.473097	0.14136	0.920484	8.74539	0.377473	-0.0441189	0.986086	8.74539	0.783145	0.289053	0.270295	8.74539	0.0713089	379.042	460.186	386.413	395.926	368.07	476.842	421.2	466.985	448.165	465.741	370.785	415.129	440.916	465.774
ABUW_0210	ABUW_0210	hypothetical protein	1	core	0.0245584	1	8.24511	0.909303	0.238063	0.722229	8.24511	0.256218	0.0383354	1	8.24511	0.855092	0.345477	0.446968	8.24511	0.0962989	0.596771	0.0431802	8.24511	0.00470859	298.919	286.442	244.874	226.243	235.364	333.308	328.245	357.877	261.513	341.902	394.766	332.311	297.745	384.937
ABUW_0211	ABUW_0211	hypothetical protein	0.94186	shell	-1.05435	0.16797	5.82567	0.0258285	0.0803708	1	5.82567	0.852074	0.19373	1	5.82567	0.650684	0.0328567	1	5.82567	0.938721	0.142241	0.931809	5.82567	0.739716	44.684	70.437	53.85	54.385	12.519	34.679	53.255	63.283	60.887	66.406	48.577	63.149	51.947	61.59
ABUW_0212	ABUW_0212	tRNA-Thr	NA	NA	-1.8734	0.543165	3.21454	0.209345	-0.523626	0.968263	3.21454	0.692217	-0.124432	1	3.21454	0.92352	-0.147028	1	3.21454	0.909471	0.274584	0.984353	3.21454	0.835216	11.556	4.696	7.641	6.526	2.504	1.927	0.968	10.911	2.994	12.563	6.764	8.282	1.267	15.397
ABUW_0213	ABUW_0213	major facilitator family transporter	0.976744	soft core	0.332893	0.0425212	10.3467	0.00371046	0.107267	0.782075	10.3467	0.342502	0.130835	0.842212	10.3467	0.245402	0.215497	0.327562	10.3467	0.0546196	0.283402	0.0836983	10.3467	0.0121762	1278.11	1185.68	1169.43	1146.44	1519.85	1493.14	1360.43	1275.48	1329.52	1383.76	1395.82	1411.03	1180.84	1503.82
ABUW_0214	ABUW_0214	transcriptional regulator, LysR family	0.976744	soft core	0.325788	0.103574	9.56008	0.0121416	0.10279	0.829634	9.56008	0.419194	0.194032	0.663315	9.56008	0.12483	0.255094	0.285152	9.56008	0.0424193	0.425936	0.0100279	9.56008	0.000702959	657.931	727.845	690.595	637.397	873.852	801.48	737.826	724.482	795.518	781.619	777.233	829.223	867.895	839.163
ABUW_0215	ABUW_0215	permease	0.976744	soft core	0.0645411	0.904167	8.78362	0.673968	0.144102	0.772986	8.78362	0.329199	0.311117	0.338339	8.78362	0.0332388	0.30081	0.267635	8.78362	0.0385314	0.571857	0.00188832	8.78362	8.85637e-05	402.154	394.445	366.037	395.926	388.101	417.117	444.438	428.797	480.106	512.404	473.473	488.631	548.611	518.382
ABUW_0216	ABUW_0216	hypothetical protein	0.97093	soft core	0.167972	0.636494	9.05653	0.295569	0.104421	0.878034	9.05653	0.505278	0.0311219	1	9.05653	0.842317	0.444946	0.0560152	9.05653	0.00399706	0.505553	0.0150424	9.05653	0.0011981	440.675	565.841	435.897	430.733	535.829	539.458	508.345	545.544	515.04	498.046	586.614	733.982	592.956	577.406
ABUW_0217	ABUW_0217	hypothetical protein	0.97093	soft core	0.459877	0.307922	8.14194	0.072029	0.101506	0.964024	8.14194	0.686849	-0.135435	0.98362	8.14194	0.591483	0.0777484	0.974717	8.14194	0.756291	0.337055	0.468194	8.14194	0.179769	257.317	277.051	245.965	261.05	445.69	269.729	283.705	281.501	238.556	246.78	260.718	288.831	235.662	372.106
ABUW_0218	ABUW_0218	aldo-keto reductase	0.976744	soft core	0.227556	0.455159	9.42565	0.14731	0.103078	0.878034	9.42565	0.503929	0.0947877	0.969526	9.42565	0.537682	0.341555	0.201474	9.42565	0.0252602	0.623718	0.0011546	9.42565	4.78667e-05	520.798	758.367	532.319	576.485	681.054	732.122	695.222	633.922	645.797	692.778	785.842	762.968	823.55	790.404
ABUW_0219	ABUW_0219	transcriptional regulator, AraC family	0.976744	soft core	0.0548564	0.934472	8.75117	0.732786	0.105566	0.876393	8.75117	0.49699	0.0275724	1	8.75117	0.858903	0.116622	0.832648	8.75117	0.448751	0.44514	0.0393817	8.75117	0.00415428	413.711	434.359	368.948	374.172	418.147	430.603	444.438	456.074	413.23	449.588	416.902	481.384	510.601	449.093
ABUW_0220	ABUW_0220	hypothetical protein	NA	NA	0.60988	0.196015	7.0853	0.0333423	0.765854	0.0766321	7.0853	0.0058148	0.355177	0.794837	7.0853	0.204101	0.637601	0.179524	7.0853	0.0210197	0.611862	0.152001	7.0853	0.0289986	99.383	117.394	97.877	82.666	157.744	157.984	212.052	146.206	145.729	128.325	160.489	164.602	131.768	136.011
ABUW_0222	ABUW_0222	transcriptional regulator, TetR family	0.0872093	cloud	0.554739	0.0875542	8.34165	0.00967936	0.469511	0.223101	8.34165	0.0254493	0.324017	0.660513	8.34165	0.122963	0.257022	0.648231	8.34165	0.219542	0.303536	0.41541	8.34165	0.145063	288.134	232.441	292.539	330.663	380.589	370.877	387.31	336.055	325.394	337.415	342.499	272.267	416.843	306.667
ABUW_0223	ABUW_0223	hypothetical protein	0.25	shell	0.0910864	0.974627	6.80926	0.806639	0.224465	0.893447	6.80926	0.534946	0.178562	0.993877	6.80926	0.620798	0.185245	0.912846	6.80926	0.607099	0.248431	0.773235	6.80926	0.489827	70.107	140.873	93.874	100.069	105.163	103.075	122.003	111.291	106.801	122.044	82.397	143.898	93.758	124.463
ABUW_0224	ABUW_0224	transcriptional regulator, HxlR family	0.25	shell	0.520256	0.33297	7.06562	0.0842465	0.216106	0.860422	7.06562	0.464297	0.322775	0.864283	7.06562	0.271011	0.0873908	0.979179	7.06562	0.765876	0.334386	0.548975	7.06562	0.24028	106.317	117.394	159.732	104.42	172.767	138.718	129.749	125.475	154.712	123.839	117.446	112.841	141.904	186.053
ABUW_0225	ABUW_0225	hypothetical protein	0.0872093	cloud	0.157611	0.803975	8.28849	0.514776	0.0400701	1	8.28849	0.865736	0.122671	0.986881	8.28849	0.603224	0.321123	0.59171	8.28849	0.171566	0.093528	0.909486	8.28849	0.693882	290.445	324.008	300.544	241.471	393.108	272.619	298.229	324.053	353.342	313.186	313.599	434.799	231.861	325.913
ABUW_0226	ABUW_0226	hypothetical protein	0.383721	shell	0.228285	0.752396	7.10231	0.428278	-0.142144	0.93271	7.10231	0.616325	-0.0593638	1	7.10231	0.833009	0.212139	0.829942	7.10231	0.446042	-0.149776	0.852046	7.10231	0.600516	164.097	112.699	149.18	108.771	162.752	159.911	119.098	136.386	150.719	122.941	153.725	168.743	121.632	105.216
ABUW_0227	ABUW_0227	transcriptional regulator, MarR family	0.860465	shell	0.0728681	0.978378	7.64725	0.81171	-0.0514321	1	7.64725	0.864311	0.240607	0.928728	7.64725	0.41991	0.14919	0.917797	7.64725	0.616738	0.760447	0.0778038	7.64725	0.0109668	159.475	225.397	159.732	150.104	182.783	200.37	116.193	247.677	217.595	229.73	174.017	237.069	235.662	265.607
ABUW_0228	ABUW_0228	NAD(P)H oxidoreductase	0.872093	shell	0.632739	0.0514465	8.48438	0.00473101	0.404663	0.392652	8.48438	0.06591	0.337058	0.663388	8.48438	0.12501	0.381326	0.411787	8.48438	0.0816331	0.400816	0.268296	8.48438	0.0699727	285.052	328.704	263.794	289.33	570.883	351.611	405.707	391.7	396.262	374.208	365.865	409.953	305.347	384.937
ABUW_0229	ABUW_0229	transcriptional regulator, AraC family	0.104651	cloud	-0.0930451	0.920855	7.98677	0.705912	0.121057	0.930415	7.98677	0.612905	0.19742	0.92674	7.98677	0.406953	0.353804	0.531961	7.98677	0.134995	0.657031	0.0498507	7.98677	0.00572406	224.19	244.18	205.942	217.542	177.775	238.903	212.052	291.32	291.457	244.088	257.643	326.099	261.002	372.106
ABUW_0230	ABUW_0230	acetyltransferase, gnat family	0.104651	cloud	0.178444	0.622309	9.18898	0.282228	0.0760652	0.942937	9.18898	0.639165	0.0856131	0.98362	9.18898	0.596474	0.310665	0.322589	9.18898	0.0529902	0.640068	0.00154395	9.18898	7.02147e-05	546.992	535.318	510.124	485.118	658.519	536.568	616.791	511.72	566.944	585.092	609.981	706.03	764.001	714.7
ABUW_0231	ABUW_0231	tRNA-Ser	NA	NA	-0.552678	0.31794	7.49752	0.0769264	-0.129496	0.955697	7.49752	0.667547	-0.0909726	1	7.49752	0.761736	0.194377	0.871429	7.49752	0.513309	0.164398	0.830898	7.49752	0.575057	150.23	192.527	217.949	204.489	65.101	148.351	139.432	166.936	120.775	196.526	184.47	193.589	221.725	229.679
ABUW_0232	trkD	potassium transport system low affinity (KUP family)	1	core	-1.48544	9.23993e-16	9.61696	3.71455e-18	-1.16913	1.80601e-10	9.61696	1.13443e-12	-1.21257	3.22639e-11	9.61696	1.45917e-13	-1.06481	7.67507e-09	9.61696	5.94855e-11	0.654189	0.000983193	9.61696	3.99165e-05	1167.17	974.373	964.942	902.798	300.465	429.64	461.867	486.625	455.152	475.612	426.126	584.908	1407.64	1392.19
ABUW_0233	ABUW_0233	hypothetical protein	1	core	0.563026	0.0261211	9.10218	0.001953	0.0954652	0.924559	9.10218	0.59518	0.10247	0.978402	9.10218	0.567375	0.264312	0.539992	9.10218	0.137847	0.662228	0.00407406	9.10218	0.000229294	500.767	490.708	405.698	465.539	816.263	609.78	590.648	456.074	538.996	528.557	597.683	566.274	672.777	624.881
ABUW_0234	ABUW_0234	DNA/RNA non-specific endonuclease G protein	1	core	0.119821	0.730936	9.49516	0.399172	0.00324036	1	9.49516	0.98142	-0.190149	0.755322	9.49516	0.172167	0.0135552	1	9.49516	0.921759	0.377648	0.0547089	9.49516	0.00644665	795.064	655.06	686.957	676.555	816.263	732.122	746.54	708.116	645.797	642.525	717.588	729.841	789.341	896.904
ABUW_0235	ABUW_0235	transporter LysE family	1	core	0.0290493	1	8.77101	0.894075	0.323206	0.550008	8.77101	0.13004	0.20943	0.900396	8.77101	0.326396	0.216824	0.730361	8.77101	0.308109	0.345062	0.343945	8.77101	0.105949	373.649	434.359	379.864	393.75	333.015	450.833	611.95	376.425	502.065	427.153	480.852	428.587	439.649	492.72
ABUW_0236	ABUW_0236	hypothetical protein	1	core	-0.104925	0.935833	7.19773	0.735029	-0.440838	0.580856	7.19773	0.148763	-0.0883829	1	7.19773	0.768688	-0.105971	0.96213	7.19773	0.723573	1.13969	0.00287832	7.19773	0.000144639	139.444	176.091	128.077	80.49	140.217	139.681	98.764	128.748	116.782	175.887	130.974	152.18	201.453	254.059
ABUW_0237	aqpZ	aquaporin Z	1	core	0.532211	0.0817063	9.22981	0.00874545	0.178833	0.802213	9.22981	0.372526	0.0130187	1	9.22981	0.948244	0.162426	0.807319	9.22981	0.416089	0.522558	0.0701614	9.22981	0.0090963	502.308	608.103	501.755	480.767	961.488	585.697	547.076	689.567	582.914	530.352	599.527	604.577	657.573	686.471
ABUW_0238	ABUW_0238	transcriptional regulator, AraC family	1	core	0.236346	0.355243	9.55968	0.0941659	0.0838617	0.901738	9.55968	0.545574	0.227695	0.606109	9.55968	0.098655	0.272793	0.297182	9.55968	0.0468174	0.350833	0.0780178	9.55968	0.0110362	733.431	690.279	726.617	600.415	743.651	874.693	758.16	740.848	859.399	817.514	902.058	781.603	767.802	863.542
ABUW_0239	ABUW_0239	hypothetical protein	1	core	0.178319	0.571942	9.52429	0.237655	0.00446104	1	9.52429	0.975964	0.00293499	1	9.52429	0.984136	0.265344	0.379056	9.52429	0.0698119	0.662509	0.000226686	9.52429	6.77779e-06	703.385	678.539	597.449	670.028	846.31	680.102	672.951	702.66	693.708	696.368	828.27	797.131	1028.8	860.976
ABUW_0240	hisF	imidazoleglycerol phosphate synthase, cyclase subunit	1	core	-0.0904301	0.935855	7.99781	0.735283	-0.762953	0.0618904	7.99781	0.0044474	-0.901087	0.018335	7.99781	0.000792367	-0.749429	0.0642273	7.99781	0.00489027	-2.77354	1.59503e-17	7.99781	1.0019e-19	436.823	270.007	390.052	332.839	282.938	366.061	186.877	233.493	172.678	212.679	209.681	208.082	67.151	33.361
ABUW_0241	ABUW_0241	homoserine kinase	1	core	-0.452855	0.27124	8.70589	0.0583371	-0.619783	0.107056	8.70589	0.00884959	-0.250833	0.871056	8.70589	0.283904	-0.396274	0.436827	8.70589	0.0907873	0.0675111	0.952571	8.70589	0.772966	538.517	408.532	448.268	515.574	252.891	413.263	279.832	337.146	389.275	415.487	308.065	403.742	572.684	379.805
ABUW_0242	ABUW_0242	cold-shock DNA-binding domain protein	1	core	0.391612	0.199811	8.64234	0.0343394	0.00697857	1	8.64234	0.969482	-0.0889401	0.995643	8.64234	0.625404	-0.0230583	1	8.64234	0.898714	0.319341	0.296021	8.64234	0.0834613	418.333	406.184	335.11	304.558	590.914	465.283	398.929	423.342	382.288	395.745	377.549	418.235	330.687	434.979
ABUW_0243	ABUW_0243	hypothetical protein	1	core	0.106814	0.881962	7.97785	0.636033	0.251118	0.716217	7.97785	0.249792	-0.104011	1	7.97785	0.63585	0.229061	0.716399	7.97785	0.290645	0.521555	0.110098	7.97785	0.0177043	227.271	255.92	185.93	228.419	265.411	236.976	319.531	243.312	230.57	216.269	253.339	297.113	271.138	283.57
ABUW_0244	ABUW_0244	hypothetical protein	1	core	0.499367	0.0729727	9.10602	0.00746229	0.065326	0.98023	9.10602	0.723104	0.0686899	1	9.10602	0.708747	0.0943085	0.912846	9.10602	0.606957	0.458141	0.0890743	9.10602	0.0132716	508.471	551.753	440.991	437.259	871.348	581.844	550.949	542.27	550.974	558.171	520.82	581.802	511.868	636.429
ABUW_0245	ABUW_0245	transcriptional regulator, XRE family	1	core	-0.652611	0.0781065	8.11152	0.00812464	-0.234944	0.767558	8.11152	0.322452	-0.340645	0.715562	8.11152	0.151203	-0.556687	0.169192	8.11152	0.0194494	0.581459	0.0963867	8.11152	0.0147728	374.42	288.79	254.698	250.173	177.775	230.233	252.72	313.142	253.528	277.291	175.861	273.302	315.483	404.184
ABUW_0246	hisA	phosphoribosylformimino-5-aminoimidazole carboxamide ribotide isomerase	1	core	-0.0501261	0.992013	8.12244	0.831995	-0.806868	0.0132008	8.12244	0.000666674	-0.254608	0.866366	8.12244	0.273059	-0.558069	0.15718	8.12244	0.0167699	-3.10248	1.90769e-25	8.12244	8.14842e-28	466.869	262.963	363.49	352.418	343.031	354.501	192.687	231.31	309.424	318.57	241.041	255.703	41.811	37.211
ABUW_0247	ABUW_0247	3'-5' exonuclease	1	core	-0.0672184	0.946472	8.35661	0.75659	0.47188	0.216973	8.35661	0.023987	0.302326	0.710588	8.35661	0.148202	0.377329	0.379056	8.35661	0.0698604	0.509118	0.0911896	8.35661	0.0137701	246.531	316.965	286.353	300.208	182.783	315.005	374.723	386.245	355.338	329.339	319.133	386.143	401.639	388.787
ABUW_0248	ABUW_0248	hypothetical protein	1	core	0.226118	0.4949	8.70653	0.176113	0.173653	0.74613	8.70653	0.28556	-0.0223464	1	8.70653	0.890924	0.102547	0.873506	8.70653	0.525553	0.536414	0.0134419	8.70653	0.00102641	376.731	450.794	337.657	319.786	485.752	443.126	474.455	436.435	396.262	409.206	411.983	446.186	420.644	491.436
ABUW_0249	hisH	imidazole glycerol phosphate synthase, glutamine amidotransferase subunit	1	core	-0.258726	0.565098	8.78575	0.232712	-0.67074	0.0307883	8.78575	0.00187205	-0.513005	0.208171	8.78575	0.0166327	-0.845603	0.0023635	8.78575	8.816e-05	-3.571	6.00798e-40	8.78575	1.35859e-42	756.543	450.794	668.4	606.941	460.713	527.898	394.088	368.787	382.288	479.201	303.761	365.438	54.481	47.476
ABUW_0250	hisB	imidazoleglycerol-phosphate dehydratase	1	core	-1.11294	0.000358794	8.23762	1.2711e-05	-1.42145	1.46089e-06	8.23762	1.94541e-08	-1.20289	8.04527e-05	8.23762	1.45543e-06	-1.14743	0.000156927	8.23762	3.83521e-06	-3.76981	1.21486e-33	8.23762	4.27336e-36	573.956	368.618	500.3	569.959	170.263	250.463	159.765	194.214	167.688	247.677	201.687	220.505	39.277	34.644
ABUW_0251	ABUW_0251	hypothetical protein	1	core	-1.26857	0.346451	4.74834	0.0908741	-0.323784	0.942937	4.74834	0.641791	-0.559929	0.930495	4.74834	0.423165	-1.09016	0.512738	4.74834	0.124727	0.387013	0.830895	4.74834	0.573485	48.536	4.696	33.838	32.631	5.008	16.376	23.239	22.913	18.965	20.64	14.143	12.423	38.01	44.909
ABUW_0252	ABUW_0252	tRNA-Phe	NA	NA	-3.27764	0.40407	2.86909	0.118413	-1.80471	0.782362	2.86909	0.342868	-3.02481	0.673986	2.86909	0.132581	-1.19776	0.871818	2.86909	0.516738	0.650958	0.925702	2.86909	0.729666	20.031	4.696	5.094	0	0	1.927	5.81	1.091	1.996	0.897	10.453	0	3.801	5.132
ABUW_0253	ABUW_0253	tRNA-Phe	NA	NA	-5.02738	0.612142	1.81003	0.273003	-5.02738	0.708616	1.81003	0.24299	-5.02738	0.83385	1.81003	0.23689	-5.02738	0.653422	1.81003	0.227718	-3.76955	0.640106	1.81003	0.329961	2.311	7.044	3.639	0	0	0	0	0	0	0	0	0	0	0
ABUW_0254	ABUW_0254	acetyltransferase	1	core	0.360439	0.579017	7.5831	0.243809	0.706665	0.18632	7.5831	0.0190175	0.175003	0.976269	7.5831	0.563178	0.338763	0.690617	7.5831	0.260456	0.790579	0.067601	7.5831	0.00861149	172.572	136.177	155.366	152.279	210.325	180.14	315.658	187.667	143.732	209.987	189.389	197.73	297.745	207.866
ABUW_0255	ABUW_0255	succinyl-CoA:coenzyme A transferase	1	core	-0.211205	0.424714	9.80724	0.129442	-0.156837	0.716217	9.80724	0.25013	-0.0429151	1	9.80724	0.751684	-0.153291	0.688981	9.80724	0.257864	0.543822	0.00144876	9.80724	6.47937e-05	887.513	1021.33	750.631	822.308	633.48	926.712	831.749	851.048	958.215	884.818	819.662	845.787	1050.34	1116.32
ABUW_0256	envZ	two-component system sensory histidine kinase	1	core	-1.0572	0.00929229	7.20336	0.000560339	-0.701685	0.170581	7.20336	0.0166295	-1.03586	0.0110882	7.20336	0.000462473	-0.317659	0.69857	7.20336	0.269175	0.441851	0.404908	7.20336	0.139276	275.807	157.308	126.621	115.297	85.132	117.525	141.368	128.748	115.784	101.404	159.874	189.448	144.438	170.655
ABUW_0257	ompR	two-component system response regulator protein	1	core	-1.31592	0.458888	3.96915	0.150814	-3.45851	0.0154319	3.96915	0.000818122	-1.0913	0.804228	3.96915	0.209948	-0.780979	0.771493	3.96915	0.364124	0.509645	0.824037	3.96915	0.560326	16.949	32.87	10.188	17.403	7.512	10.596	2.905	1.091	8.983	13.461	4.304	23.81	17.738	17.964
ABUW_0258	ABUW_0258	RNA binding S1 domain protein	1	core	0.264927	0.219667	10.7299	0.0407677	0.0885247	0.876393	10.7299	0.489012	-0.0499958	1	10.7299	0.695987	0.0206972	1	10.7299	0.871132	0.324361	0.0786247	10.7299	0.0112406	1622.48	1622.39	1417.21	1762.09	2105.76	1667.5	1797.12	1612.63	1507.19	1630.54	1573.53	1641.88	1958.78	1789.96
ABUW_0259	ABUW_0259	sulfate transporter	1	core	0.286708	0.0749224	10.6058	0.00771813	0.281428	0.0941485	10.6058	0.00754607	0.110983	0.871454	10.6058	0.292243	0.261326	0.128341	10.6058	0.0126406	0.48441	0.000137785	10.6058	3.66966e-06	1341.29	1443.95	1383.74	1418.37	1790.27	1497.96	1730.31	1603.9	1472.26	1528.24	1586.44	1663.62	1843.48	1875.93
ABUW_0260	acr1	acyl coenzyme A reductase	1	core	-0.0675693	0.917722	8.50815	0.697559	-0.0142488	1	8.50815	0.932577	-0.0460134	1	8.50815	0.783926	-0.0333585	1	8.50815	0.841461	0.475848	0.0425938	8.50815	0.00456973	353.619	387.401	304.546	343.716	290.449	378.584	343.738	378.607	377.297	337.415	348.033	355.086	409.241	437.545
ABUW_0261	metY	O-acetylhomoserine/O-acetylserine sulfhydrylase	1	core	0.0353311	0.940269	10.5469	0.741111	0.223035	0.258215	10.5469	0.0326337	0.187979	0.52523	10.5469	0.0711304	0.304094	0.0480292	10.5469	0.0033548	0.53317	1.52625e-05	10.5469	3.18289e-07	1328.19	1476.82	1242.56	1281.32	1171.81	1561.54	1617.02	1603.9	1538.13	1643.1	1633.79	1731.95	1764.93	1697.57
ABUW_0262	ABUW_0262	ABC transporter ATP-binding protein	1	core	-5.37475	1.69654e-10	5.86775	1.32143e-12	-5.3066	3.82952e-11	5.86775	1.92438e-13	-5.13285	6.78393e-11	5.86775	3.23856e-13	-6.52413	3.42887e-14	5.86775	1.37844e-16	-0.768471	0.453753	5.86775	0.170214	250.383	82.176	118.616	100.069	0	5.78	3.873	4.364	3.993	5.384	0	4.141	67.151	55.174
ABUW_0263	ABUW_0263	hypothetical protein	0.116279	cloud	0.62145	0.158094	8.14023	0.0232374	0.0254008	1	8.14023	0.925285	0.0712549	1	8.14023	0.791871	-0.0609325	1	8.14023	0.82146	0.691706	0.0759235	8.14023	0.010511	237.286	284.094	211.763	239.296	510.79	264.912	280.8	238.948	267.502	276.393	220.134	265.02	377.566	309.233
ABUW_0264	ABUW_0264	hypothetical protein	0.924419	shell	0.274238	0.562016	7.97807	0.230596	0.210872	0.782362	7.97807	0.343553	0.457358	0.370034	7.97807	0.0380743	0.145813	0.871429	7.97807	0.509675	0.478284	0.151596	7.97807	0.0288337	210.322	225.397	231.047	221.893	275.426	236.013	216.894	281.501	342.362	254.856	219.519	250.527	296.478	305.383
ABUW_0265	ABUW_0265	cation efflux system protein	0.982558	soft core	-0.347884	0.568546	7.75633	0.234846	-0.0427532	1	7.75633	0.881102	-0.0829149	1	7.75633	0.771281	0.162269	0.889711	7.75633	0.56624	0.527029	0.254913	7.75633	0.0648309	202.618	237.137	176.105	202.314	95.147	225.416	176.226	244.404	211.606	201.013	272.401	202.906	250.866	263.04
ABUW_0266	czcC	cation efflux system protein	0.366279	shell	0.181442	0.533986	9.58759	0.20219	0.242384	0.437864	9.58759	0.0812508	0.091322	0.96359	9.58759	0.511311	0.182417	0.609156	9.58759	0.187353	0.514301	0.00354549	9.58759	0.000189746	653.308	763.063	698.964	672.204	701.085	827.49	821.098	821.589	740.62	756.492	694.222	866.492	874.23	993.138
ABUW_0267	czcB	cation efflux system protein (EsvF1)	0.366279	shell	0.392702	0.0425212	9.69456	0.00373606	0.119567	0.801121	9.69456	0.369418	0.0818691	0.969526	9.69456	0.537876	0.120161	0.771493	9.69456	0.363748	0.341946	0.0723181	9.69456	0.00981201	796.605	744.28	781.559	741.817	1054.13	919.005	872.416	789.947	802.505	838.154	804.904	839.576	962.92	877.657
ABUW_0268	czcA	cation efflux system protein	1	core	0.196977	0.170034	11.1606	0.0264207	0.0514271	0.904475	11.1606	0.555184	0.00253488	1	11.1606	0.976752	0.113964	0.609156	11.1606	0.187917	0.610211	1.77683e-10	11.1606	2.09826e-12	2085.5	2319.71	1906.6	2014.44	2571.48	2297.51	2169.91	2326.2	2126.04	2268.58	2288.66	2343.77	2967.31	2697.13
ABUW_0269	czcD	cation efflux system protein	1	core	0.342349	0.200305	9.49323	0.0345307	0.13141	0.824811	9.49323	0.409117	0.0641447	1	9.49323	0.686555	0.302731	0.329606	9.49323	0.0553208	0.554687	0.00745011	9.49323	0.000488562	637.13	704.366	581.439	596.064	963.992	684.919	709.746	737.575	655.778	741.237	776.004	833.364	812.147	828.898
ABUW_0270	ABUW_0270	hypothetical protein	1	core	0.361321	0.511388	8.07952	0.187081	0.321873	0.692368	8.07952	0.2305	-0.00913288	1	8.07952	0.972928	0.2465	0.771493	8.07952	0.356772	0.368499	0.45372	8.07952	0.16989	263.48	239.484	264.158	197.963	398.116	236.013	360.198	262.952	262.511	240.498	284.699	301.253	243.264	333.612
ABUW_0271	ABUW_0271	hypothetical protein	1	core	0.438641	0.00858264	9.8477	0.000506764	0.130713	0.748667	9.8477	0.292695	0.187988	0.665378	9.8477	0.128431	0.199344	0.470987	9.8477	0.105439	0.19328	0.370655	9.8477	0.120416	794.293	943.85	803.39	772.273	1191.84	1069.28	890.813	974.341	993.15	969.171	997.983	928.606	813.414	904.602
ABUW_0272	ABUW_0272	tRNA-Glu	NA	NA	-0.697643	0.685929	4.67186	0.340724	0.375401	0.919766	4.67186	0.588834	0.450042	0.963846	4.67186	0.514997	-0.196666	0.984518	4.67186	0.7784	-0.264518	0.917564	4.67186	0.710826	23.112	25.827	25.106	13.053	0	25.046	19.366	43.643	37.929	28.716	17.832	23.81	15.204	16.681
ABUW_0273	ABUW_0273	tRNA-Glu	NA	NA	-4.49471	0.822219	1.50849	0.542422	-4.49471	0.884062	1.50849	0.522016	-4.49471	0.963846	1.50849	0.517764	-4.49471	0.871429	1.50849	0.511286	0	1	1.50849	1	6.163	0	0	0	0	0	0	0	0	0	0	0	0	0
ABUW_0274	ABUW_0274	hypothetical protein	0.994186	core	0.078947	0.905785	8.6438	0.676171	0.330491	0.406967	8.6438	0.0712704	-0.0213945	1	8.6438	0.907511	-0.0596766	0.971144	8.6438	0.745195	0.382593	0.18408	8.6438	0.0382398	369.027	420.272	335.11	348.067	395.612	403.63	556.758	414.613	372.306	400.232	337.58	398.566	392.77	451.66
ABUW_0275	ABUW_0275	amino-acid permease	0.994186	core	0.0508836	0.938526	9.71102	0.739265	-0.0850845	0.91361	9.71102	0.571187	-0.117425	0.938717	9.71102	0.43347	0.117426	0.817239	9.71102	0.430183	0.101581	0.779507	9.71102	0.498673	919.87	770.107	812.85	861.465	916.418	795.701	710.714	882.69	743.615	829.18	962.318	840.611	781.739	921.283
ABUW_0276	ABUW_0276	tRNA-Glu	NA	NA	0.353483	0.823343	5.14698	0.543985	0.339122	0.903191	5.14698	0.551792	0.267295	1	5.14698	0.638225	0.219262	0.958423	5.14698	0.698146	0.876047	0.403641	5.14698	0.138333	32.357	28.175	15.646	28.28	30.046	44.313	27.112	50.19	38.927	34.998	41.198	27.951	51.947	19.247
ABUW_0277	ABUW_0277	tRNA-Ala	NA	NA	-6.4833	0.0566583	2.87038	0.00530482	-4.27403	0.181186	2.87038	0.0182225	-2.10846	0.75705	2.87038	0.174616	-2.7099	0.428719	2.87038	0.087575	-0.0598896	1	2.87038	0.968949	20.031	4.696	5.094	10.877	0	0	0	1.091	3.993	1.795	2.46	1.035	1.267	12.831
ABUW_0278	gltX	glutamyl-tRNA synthetase	1	core	-5.37377	0.265564	2.50446	0.0550478	-5.37377	0.277547	2.50446	0.0366111	-0.776776	1	2.50446	0.709708	-3.28307	0.560697	2.50446	0.153206	-0.282569	1	2.50446	0.891726	6.934	4.696	6.549	6.526	0	0	0	0	4.991	1.795	0	1.035	0	10.265
ABUW_0279	ABUW_0279	hypothetical protein	1	core	-0.0553225	1	7.32871	0.881199	-0.152333	0.957647	7.32871	0.673962	-0.434886	0.830367	7.32871	0.231744	-0.270856	0.833867	7.32871	0.45346	0.989676	0.0541273	7.32871	0.00631031	194.143	136.177	135.718	143.578	220.341	97.295	177.194	120.02	140.738	107.686	119.905	152.18	306.614	218.131
ABUW_0280	sbp	thiosulfate-binding protein	1	core	0.231571	0.499069	9.01429	0.17969	-0.145553	0.813341	9.01429	0.392115	0.0418201	1	9.01429	0.804197	-0.117155	0.856207	9.01429	0.487534	0.430918	0.0775886	9.01429	0.0109144	508.471	540.014	453.726	450.311	678.55	518.265	423.136	513.902	530.013	547.402	428.585	515.547	547.344	612.05
ABUW_0281	mraW	S-adenosyl-methyltransferase MraW	1	core	-2.0165	0.000207271	6.71953	6.82223e-06	-1.66316	0.00221266	6.71953	8.00561e-05	-1.6111	0.00348437	6.71953	0.00012169	-2.0703	5.93423e-05	6.71953	1.29718e-06	0.155851	0.912267	6.71953	0.702844	210.322	164.352	113.159	150.104	62.597	31.789	76.494	40.37	69.87	53.843	31.975	56.938	103.894	171.939
ABUW_0282	ftsL	cell division protein FtsL	1	core	-1.72643	0.373661	3.83674	0.10271	-1.31011	0.630593	3.83674	0.18189	-0.409419	1	3.83674	0.665236	-1.43482	0.540973	3.83674	0.138369	-0.244266	0.971448	3.83674	0.804298	19.26	25.827	14.554	4.351	10.015	3.853	6.778	10.911	20.961	12.563	14.143	1.035	8.869	7.699
ABUW_0283	ftsI	peptidoglycan glycosyltransferase	1	core	0.560101	0.745274	4.60715	0.41672	-0.231148	0.980771	4.60715	0.734113	0.470427	0.963404	4.60715	0.474924	0.647516	0.738733	4.60715	0.319808	0.303882	0.880722	4.60715	0.641289	19.26	14.087	15.282	32.631	37.558	14.45	10.651	18.548	19.963	27.819	32.59	19.669	29.141	23.096
ABUW_0284	murE	UDP-N-acetylmuramyl-tripeptide synthetase	1	core	-1.11407	0.792777	2.8749	0.496469	-2.14587	0.664578	2.8749	0.205987	-1.64745	0.89201	2.8749	0.318226	-2.36933	0.578401	2.8749	0.164365	0.293901	1	2.8749	0.859239	13.867	9.392	6.549	0	0	9.633	3.873	1.091	0.998	6.282	1.23	3.106	2.534	6.416
ABUW_0285	murF	UDP-N-acetylmuramoylalanyl-D-glutamyl-2, 6-diaminopimelate--D-alanyl-D-alanyl ligase	1	core	0.648272	0.798878	3.63834	0.506424	-0.895632	0.79982	3.63834	0.367355	-0.859909	0.920484	3.63834	0.382212	-0.255517	0.988678	3.63834	0.78924	0.337271	0.929883	3.63834	0.735963	13.867	11.739	5.458	13.053	30.046	10.596	1.937	12.002	6.987	7.179	9.838	11.388	6.335	14.114
ABUW_0286	mraY	phospho-N-acetylmuramoyl-pentapeptide- transferase	1	core	-0.743074	0.989918	1.51897	0.829243	-3.02322	0.74613	1.51897	0.288703	-0.891327	1	1.51897	0.783799	-0.869579	0.987539	1.51897	0.786747	-3.12634	0.612543	1.51897	0.299319	0	2.348	0.364	2.175	0	0.963	0	0	0.998	0	0	1.035	0	0
ABUW_0287	ABUW_0287	hypothetical protein	1	core	0.55034	0.44211	6.60859	0.138965	0.444565	0.673542	6.60859	0.218986	0.228615	0.965359	6.60859	0.528172	0.406091	0.688981	6.60859	0.257962	0.829057	0.126586	6.60859	0.0218822	83.975	68.089	61.128	93.543	140.217	83.809	116.193	91.651	102.808	78.97	107.607	92.136	121.632	129.596
ABUW_0288	rrm	ribosomal RNA large subunit methytransferase A	1	core	0.177541	0.472084	9.98811	0.161463	0.24703	0.318083	9.98811	0.0465936	0.196703	0.640412	9.98811	0.112374	0.380255	0.0324427	9.98811	0.00201341	0.51888	0.000836695	9.98811	3.32155e-05	996.911	875.762	760.455	898.447	903.899	1142.49	1088.34	1129.28	1087.97	1078.65	1250.09	1147.04	1118.76	1112.47
ABUW_0289	ABUW_0289	penicillin-binding protein 1A	1	core	-0.856315	2.3078e-06	9.75012	4.17425e-08	-1.08643	2.49868e-10	9.75012	1.6323e-12	-0.894287	4.0445e-07	9.75012	4.06482e-09	-0.546709	0.00606292	9.75012	0.000266586	0.797807	4.23686e-06	9.75012	7.98403e-08	1117.87	960.286	947.84	941.956	523.31	587.624	412.485	565.183	498.072	627.269	659.788	740.193	1519.13	1603.9
ABUW_0290	ABUW_0290	type IV pilus assembly protein PilM	1	core	0.129348	0.701225	9.30096	0.359751	0.106047	0.843792	9.30096	0.440129	-0.0643235	1	9.30096	0.639989	0.113706	0.802419	9.30096	0.403636	0.546749	0.00135387	9.30096	5.88491e-05	605.543	598.711	565.43	576.485	643.496	633.863	671.015	612.1	570.936	584.195	645.645	628.388	846.356	735.23
ABUW_0291	comN	type 4 fimbrial biogenesis protein PilN	1	core	0.530322	0.0802734	8.39946	0.00855174	0.435714	0.233352	8.39946	0.0271927	-0.0277979	1	8.39946	0.8889	0.171658	0.788461	8.39946	0.383533	0.270509	0.447044	8.39946	0.166237	276.577	300.529	310.368	339.365	425.659	379.547	439.597	326.235	289.461	274.599	306.22	326.099	399.105	340.028
ABUW_0292	comO	pilus assembly protein, PilO	1	core	-0.227096	0.746954	8.27175	0.419271	0.160682	0.906085	8.27175	0.560304	-0.0904907	1	8.27175	0.743325	0.183299	0.870129	8.27175	0.504727	0.268837	0.638135	8.27175	0.325481	256.547	326.356	318.372	317.611	130.201	334.271	318.563	319.689	224.582	317.673	292.077	348.874	366.163	361.841
ABUW_0293	comL	pilus assembly protein, PilQ	1	core	0.125031	0.834978	8.6321	0.561745	0.152106	0.866726	8.6321	0.471473	0.0646367	1	8.6321	0.759383	0.242677	0.679039	8.6321	0.247389	0.910031	0.000501009	8.6321	1.71199e-05	326.654	410.88	269.252	335.014	350.542	413.263	455.089	343.692	376.299	386.771	413.828	428.587	625.898	434.979
ABUW_0294	comQ	fimbrial assembly protein PilQ	1	core	0.131692	0.579017	10.4156	0.243827	0.184412	0.467607	10.4156	0.0948138	0.0773637	0.96359	10.4156	0.48313	0.239575	0.222333	10.4156	0.0288336	0.548115	2.72005e-05	10.4156	6.08252e-07	1187.97	1371.17	1178.89	1183.43	1387.15	1307.22	1467.91	1385.68	1372.44	1311.07	1558.77	1364.44	1725.65	1553.86
ABUW_0295	aroK	shikimate kinase	1	core	-2.20467	0.587384	2.90715	0.254582	-6.52112	0.101203	2.90715	0.00826407	-6.52112	0.112836	2.90715	0.00728616	-1.4042	0.831686	2.90715	0.447397	-2.07031	0.604306	2.90715	0.290614	23.112	2.348	9.096	8.702	0	4.817	0	0	0	0	2.46	7.247	0	3.849
ABUW_0296	aroB	3-dehydroquinate synthase	1	core	2.41193	0.202044	3.48314	0.035383	-0.632229	0.919383	3.48314	0.587897	0.604334	0.983454	3.48314	0.589573	-2.00821	0.465142	3.48314	0.10343	-0.312983	0.966227	3.48314	0.793377	6.934	9.392	5.458	6.526	70.108	13.486	7.746	2.182	10.98	13.461	2.46	1.035	6.335	2.566
ABUW_0297	ABUW_0297	hypothetical protein	1	core	-0.26132	0.498627	8.54874	0.17928	-0.108394	0.908703	8.54874	0.565267	-0.181862	0.901031	8.54874	0.333884	-0.0668616	0.961714	8.54874	0.720514	0.545513	0.0341077	8.54874	0.00338506	388.287	373.314	352.939	376.347	262.907	344.868	373.754	326.235	332.381	341.902	323.437	391.319	433.314	574.839
ABUW_0298	gltB	glutamate synthase, large subunit	1	core	0.224573	0.1325	11.1191	0.0174942	0.265539	0.0591118	11.1191	0.00422922	0.192271	0.370034	11.1191	0.038119	0.239431	0.106635	11.1191	0.00959986	-1.8594	1.1007e-70	11.1191	1.10623e-73	2166.39	2336.15	2134.37	2268.96	2629.07	2442.97	2784.76	2547.69	2629.1	2505.49	2553.68	2621.22	636.034	511.966
ABUW_0299	gltD	glutamate synthase, small subunit	1	core	0.230036	0.462038	9.51959	0.1544	-0.0982066	0.897137	9.51959	0.53853	-0.0969372	0.970802	9.51959	0.54271	0.242529	0.512738	9.51959	0.124856	-1.57401	2.07414e-17	9.51959	1.35496e-19	689.518	925.067	662.579	674.379	963.992	845.793	678.761	796.494	721.656	769.953	947.561	892.373	244.531	180.92
ABUW_0300	ABUW_0300	hypothetical protein	1	core	0.3467	0.220824	9.16609	0.0411045	0.209331	0.665632	9.16609	0.208231	0.235096	0.726281	9.16609	0.156241	0.398727	0.149098	9.16609	0.0156216	0.306613	0.256938	9.16609	0.0659131	511.553	537.666	485.018	472.065	731.131	565.468	652.618	542.27	649.789	584.195	643.185	706.03	543.543	583.821
ABUW_0301	ABUW_0301	LemA	1	core	0.628657	0.0425212	8.25778	0.00373105	0.584997	0.0760772	8.25778	0.00575357	0.368681	0.55673	8.25778	0.0820875	0.359347	0.431143	8.25778	0.0889217	0.359679	0.316318	8.25778	0.0932264	271.955	239.484	232.867	243.647	448.194	331.381	434.756	329.508	329.386	338.313	330.816	315.747	293.944	284.853
ABUW_0302	ABUW_0302	hypothetical protein	1	core	0.404152	0.157502	9.509	0.0229922	0.146197	0.821211	9.509	0.404416	0.0616983	1	9.509	0.724664	0.264722	0.5215	9.509	0.128856	0.285935	0.337415	9.509	0.103005	610.165	760.715	629.832	606.941	1036.6	709.002	679.729	809.587	684.724	734.058	820.891	771.25	665.175	771.157
ABUW_0303	ABUW_0303	hypothetical protein	1	core	0.356362	0.233507	8.44931	0.0448617	-0.00866272	1	8.44931	0.960442	0.144936	0.92674	8.44931	0.401951	0.276283	0.473357	8.44931	0.107278	0.112394	0.792933	8.44931	0.519591	326.654	340.444	320.556	298.032	435.674	393.034	298.229	357.877	366.318	370.618	365.251	424.446	326.886	313.082
ABUW_0304	ABUW_0304	type IV pilin structural subunit	0.0872093	cloud	-0.686054	0.0958907	7.49816	0.0108555	0.0646501	1	7.49816	0.798774	-0.269392	0.871056	7.49816	0.291297	-0.279009	0.70069	7.49816	0.272087	0.297911	0.540345	7.49816	0.233404	181.047	201.918	208.489	176.209	77.62	141.608	215.925	176.756	150.719	165.118	148.191	158.391	234.395	220.697
ABUW_0305	ABUW_0305	O-antigen polymerase family	1	core	0.68491	6.51103e-07	10.2716	1.047e-08	0.309168	0.107607	10.2716	0.00892223	0.290067	0.186591	10.2716	0.013924	0.353793	0.0396446	10.2716	0.00260977	0.195917	0.335613	10.2716	0.101949	1175.65	1023.68	937.652	1031.15	1855.37	1597.18	1292.65	1428.23	1311.56	1402.61	1358.31	1409.99	1030.07	1099.64
ABUW_0306	bfr1	bacterioferritin	1	core	-1.4255	0.000308061	7.63068	1.06815e-05	-0.563369	0.390741	7.63068	0.0651971	-0.638603	0.364933	7.63068	0.0365065	-0.790668	0.106635	7.63068	0.00955901	-0.0695831	0.980317	7.63068	0.818983	285.052	223.049	221.223	276.278	55.085	121.378	188.814	153.843	175.673	154.35	179.551	107.664	193.851	252.775
ABUW_0307	ABUW_0307	hypothetical protein	1	core	0.0492257	1	5.93409	0.913408	-1.00501	0.233602	5.93409	0.0273448	-0.685331	0.663315	5.93409	0.124714	-0.972799	0.229481	5.93409	0.0301554	0.231788	0.848899	5.93409	0.596645	80.893	68.089	76.409	56.561	102.659	52.019	33.89	40.37	47.911	45.766	39.354	35.198	55.748	96.234
ABUW_0308	ABUW_0308	hypothetical protein	1	core	-1.18185	0.0137858	7.69487	0.000917898	-0.285218	0.821211	7.69487	0.403172	-0.445	0.785121	7.69487	0.192686	-0.0351413	1	7.69487	0.917334	0.256663	0.744352	7.69487	0.452409	237.286	248.876	188.113	221.893	57.589	141.608	210.116	183.303	174.675	182.168	214.6	248.456	320.551	139.86
ABUW_0309	ABUW_0309	guanosine-3,5-bis(diphosphate) 3-pyrophosphohydrolase	1	core	-1.99265	0.459773	3.58344	0.152217	-2.26083	0.457692	3.58344	0.0914234	-2.23253	0.595527	3.58344	0.0933691	-2.16473	0.456386	3.58344	0.0997369	0.100992	1	3.58344	0.936337	28.505	11.739	16.737	8.702	10.015	0.963	2.905	5.455	4.991	3.59	5.534	3.106	0	26.946
ABUW_0310	rpoZ	DNA-directed RNA polymerase, omega subunit	1	core	-1.74967	0.0497513	5.06853	0.00453762	-2.08232	0.0130421	5.06853	0.00065359	-1.01032	0.536412	5.06853	0.0748012	-1.9726	0.0165308	5.06853	0.000884688	0.250004	0.885925	5.06853	0.649753	60.862	35.218	47.665	45.684	5.008	20.23	4.841	18.548	23.955	25.127	12.913	11.388	53.214	52.608
ABUW_0311	gmk	guanylate kinase	1	core	-4.15	0.393366	2.31608	0.113336	-0.615281	0.991198	2.31608	0.764888	-4.15	0.52912	2.31608	0.0727208	0.336656	1	2.31608	0.861247	-2.16753	0.60079	2.31608	0.284998	0.77	4.696	6.549	6.526	0	0	1.937	1.091	0	0	4.919	1.035	0	2.566
ABUW_0312	ispH	hydroxymethylbutenyl pyrophosphate reductase	1	core	0	1	1.4909	1	0	1	1.4909	1	0	1	1.4909	1	0	1	1.4909	1	-3.95313	0.716545	1.4909	0.419845	0	0	2.183	2.175	0	0	0	0	0	0	0	0	0	0
ABUW_0313	fimT	pilin protein FimT	0.976744	soft core	-0.257555	0.716675	7.28422	0.379108	-0.336848	0.701572	7.28422	0.236822	-0.264811	0.907084	7.28422	0.349206	-0.164641	0.888898	7.28422	0.557175	0.143656	0.866655	7.28422	0.619942	192.603	169.048	121.891	154.455	165.256	132.938	123.939	162.572	146.727	157.042	188.159	127.334	159.642	124.463
ABUW_0314	pilV	type IV pilus modification protein PilV	0.976744	soft core	-0.186581	0.587985	8.91963	0.25499	-0.240971	0.552867	8.91963	0.131894	-0.327246	0.382466	8.91963	0.0404568	-0.174957	0.698282	8.91963	0.268786	0.487925	0.0259003	8.91963	0.00233623	493.063	601.059	392.235	435.083	415.643	495.145	394.088	513.902	442.176	420.872	458.715	477.243	553.679	538.912
ABUW_0315	pilW	pilus assembly protein PilW	0.976744	soft core	0.161967	0.683061	9.60117	0.338119	-0.0234814	1	9.60117	0.887905	-0.0731448	1	9.60117	0.6601	0.0478881	0.982536	9.60117	0.772451	0.581242	0.00718283	9.60117	0.000465621	694.14	828.804	639.656	704.835	911.41	729.232	635.189	840.137	748.605	690.086	707.135	820.942	1026.27	873.807
ABUW_0316	pilX	pilus assembly protein PilX	0.976744	soft core	0.085722	0.892627	8.59349	0.649432	0.237741	0.650717	8.59349	0.194725	-0.131595	0.96354	8.59349	0.47568	0.179811	0.743612	8.59349	0.323789	0.201106	0.589544	8.59349	0.276108	372.879	378.01	332.199	376.347	348.039	416.153	496.725	376.425	322.399	363.439	427.97	401.671	406.707	359.275
ABUW_0317	pilY	pilus assembly protein tip-associated adhesin PilY1	0.97093	soft core	0.117969	0.40407	11.3623	0.118383	0.208355	0.0631229	11.3623	0.00458355	0.0667232	0.916223	11.3623	0.363941	0.20808	0.0587482	11.3623	0.00436921	0.461575	1.90357e-08	11.3623	2.82188e-10	2350.52	2634.33	2346.13	2295.07	2684.15	2524.86	2882.56	2775.73	2505.33	2686.76	2743.68	2845.86	3038.27	3044.85
ABUW_0318	comE	pilin like competence factor	0.97093	soft core	-0.311926	0.565241	7.86158	0.232913	-0.0286995	1	7.86158	0.90999	0.0496996	1	7.86158	0.843915	0.335177	0.59685	7.86158	0.180359	0.479153	0.233907	7.86158	0.0561522	205.7	241.832	209.216	217.542	107.667	225.416	199.465	231.31	232.567	227.037	282.854	262.95	316.75	246.36
ABUW_0319	comF	pilin like competence factor	0.976744	soft core	0.0756267	0.903274	8.60053	0.671555	0.0355135	1	8.60053	0.838568	-0.0422611	1	8.60053	0.808094	0.147304	0.796566	8.60053	0.392679	0.34766	0.201221	8.60053	0.0446934	398.302	368.618	382.775	330.663	320.496	452.759	380.532	402.611	387.279	363.439	408.908	426.517	458.654	414.449
ABUW_0320	rpsP	ribosomal protein S16	1	core	0	1	1.44761	1	0	1	1.44761	1	0	1	1.44761	1	4.51201	0.888898	1.44761	0.562696	0	1	1.44761	1	0	0	0	0	0	0	0	0	0	0	0	6.211	0	0
ABUW_0321	rimM	16S rRNA processing protein RimM	1	core	-5.70582	0.547871	2.10813	0.216808	-5.70582	0.641784	2.10813	0.190479	-5.70582	0.777251	2.10813	0.185206	-5.70582	0.595065	2.10813	0.177324	-4.30774	0.58868	2.10813	0.275112	12.327	2.348	5.458	0	0	0	0	0	0	0	0	0	0	0
ABUW_0322	trmD	tRNA (guanine-N1)-methyltransferase	1	core	0	1	1.73387	1	0	1	1.73387	1	2.84221	0.929893	1.73387	0.422657	0	1	1.73387	1	1.70148	0.924688	1.73387	0.726455	0	0	2.547	0	0	0	0	0	0	1.795	0	0	3.801	5.132
ABUW_0323	rplS	ribosomal protein L19	1	core	0	1	1.21962	1	0	1	1.21962	1	0	1	1.21962	1	0	1	1.21962	1	0	1	1.21962	1	0	0	0	0	0	0	0	0	0	0	0	0	0	0
ABUW_0324	ABUW_0324	lipase	1	core	0.136737	0.765282	9.17406	0.453401	0.154268	0.813341	9.17406	0.389436	0.129714	0.960658	9.17406	0.468254	0.115788	0.871818	9.17406	0.516557	0.35529	0.208085	9.17406	0.0474726	498.456	612.798	488.292	517.749	513.294	647.35	520.932	693.931	564.948	639.833	502.373	665.656	567.616	651.827
ABUW_0325	lifO	lipase foldase	1	core	0.304526	0.374099	8.5288	0.103018	0.338767	0.381883	8.5288	0.0626339	0.28514	0.650143	8.5288	0.116307	0.176427	0.74804	8.5288	0.330044	0.495704	0.0500671	8.5288	0.00576149	281.97	359.227	311.823	348.067	338.023	407.483	433.787	352.421	397.26	371.516	359.716	334.381	425.712	450.376
ABUW_0326	truB	tRNA pseudouridine synthase B	1	core	-0.707134	0.184721	7.60973	0.0304	-0.121527	0.971388	7.60973	0.700229	-0.306329	0.901031	7.60973	0.332408	-0.182673	0.888898	7.60973	0.561772	0.348464	0.583906	7.60973	0.270973	236.516	194.875	170.648	217.542	82.628	167.617	190.75	205.124	152.715	199.219	131.589	245.351	210.322	254.059
ABUW_0327	ABUW_0327	hypothetical protein	1	core	0.0560581	0.994289	7.87382	0.836424	0.542477	0.28644	7.87382	0.0392577	0.226544	0.924495	7.87382	0.390403	0.0740553	0.984518	7.87382	0.778709	0.200508	0.740393	7.87382	0.447366	174.113	255.92	200.484	211.015	202.814	218.673	368.913	234.584	251.531	241.395	217.06	215.329	262.269	184.77
ABUW_0328	ABUW_0328	hemerythrin	1	core	0.61242	0.381876	7.01044	0.106503	0.42115	0.724888	7.01044	0.260632	0.537704	0.712932	7.01044	0.149393	0.253437	0.86682	7.01044	0.497224	0.122693	0.936659	7.01044	0.745688	115.562	96.263	91.691	123.999	147.729	167.617	134.59	149.479	140.738	170.502	116.216	133.545	54.481	165.523
ABUW_0329	ABUW_0329	hypothetical protein	1	core	0.393336	0.168901	9.13576	0.0260991	0.283084	0.492516	9.13576	0.103701	0.342925	0.421165	9.13576	0.0478308	0.491752	0.0587482	9.13576	0.00432944	0.266353	0.374254	9.13576	0.123094	463.787	488.36	498.48	528.626	543.341	655.056	552.885	591.369	537	668.549	745.874	553.851	630.966	537.629
ABUW_0330	ABUW_0330	hypothetical protein	1	core	-0.0307423	1	9.02621	0.872861	-0.17113	0.798401	9.02621	0.3657	0.0551411	1	9.02621	0.769048	0.0444932	0.999516	9.02621	0.812173	0.278135	0.407722	9.02621	0.140836	510.012	584.624	487.201	430.733	480.744	544.275	403.771	555.363	550.974	580.605	583.54	510.371	424.445	642.845
ABUW_0331	serA	D-3-phosphoglycerate dehydrogenase	1	core	-2.63441	0.00169168	5.70924	7.31077e-05	-1.94686	0.0291402	5.70924	0.00174255	-2.73006	0.000910559	5.70924	2.45505e-05	-2.00956	0.0207952	5.70924	0.00121218	-1.48218	0.109907	5.70924	0.0176182	151.771	77.48	97.513	69.613	12.519	22.156	42.604	16.366	16.968	17.948	17.832	39.339	12.67	44.909
ABUW_0332	ABUW_0332	FAD linked oxidase domain protein	1	core	-6.02392	4.09673e-24	7.20573	7.20531e-27	-5.95197	2.52754e-26	7.20573	3.1753e-29	-5.29725	1.18803e-23	7.20573	1.49271e-26	-4.68856	6.72573e-21	7.20573	1.01393e-23	-3.23307	6.63623e-12	7.20573	6.00262e-14	501.537	206.614	407.517	389.4	0	7.707	7.746	3.273	11.978	6.282	15.987	10.352	38.01	42.343
ABUW_0333	ABUW_0333	hypothetical protein	1	core	0.886642	0.109001	7.26949	0.0130153	0.131081	0.976028	7.26949	0.710666	0.370091	0.871454	7.26949	0.292134	-0.0439349	1	7.26949	0.900867	0.548497	0.374254	7.26949	0.122956	117.873	166.7	112.795	91.368	355.55	149.314	133.622	170.21	181.662	180.374	123.595	141.827	130.501	157.824
ABUW_0334	ABUW_0334	hypothetical protein	1	core	-0.585727	0.389228	7.15409	0.110412	0.0525026	1	7.15409	0.881804	0.292845	0.92674	7.15409	0.403383	0.741818	0.241816	7.15409	0.0331492	0.248464	0.765114	7.15409	0.47814	122.495	122.09	110.248	167.507	32.55	115.598	128.781	122.202	127.762	172.297	201.072	198.765	162.176	143.71
ABUW_0335	mdaB	modulator of drug activity B	1	core	0.115736	0.846027	8.5783	0.583079	0.0846887	0.961372	8.5783	0.681173	0.0223158	1	8.5783	0.913619	0.149081	0.841094	8.5783	0.465918	0.390046	0.240283	8.5783	0.0591652	338.981	403.836	292.903	365.47	420.651	354.501	352.452	421.16	352.344	395.745	436.579	358.191	466.256	340.028
ABUW_0336	ABUW_0336	hypothetical protein	1	core	0.239384	0.710428	7.45055	0.370387	0.509665	0.319752	7.45055	0.0475897	0.256632	0.89201	7.45055	0.319752	0.214154	0.802419	7.45055	0.405174	0.340204	0.480505	7.45055	0.18858	165.638	138.525	149.18	152.279	195.302	160.874	245.942	187.667	182.66	186.655	151.88	199.8	176.113	186.053
ABUW_0337	mdfA	chloramphenicol resistance pump cmr	1	core	0.0761711	0.845249	9.69374	0.580206	0.0704434	0.928254	9.69374	0.600716	0.15161	0.858688	9.69374	0.257487	0.381085	0.0573655	9.69374	0.00413992	0.354925	0.0628554	9.69374	0.00778586	824.339	709.062	814.67	743.993	743.651	827.49	739.762	871.779	813.484	908.149	1020.12	947.24	891.968	1014.95
ABUW_0338	ABUW_0338	hypothetical protein	1	core	0.222649	0.31794	9.72645	0.0769288	0.242667	0.320568	9.72645	0.0480852	0.184961	0.669584	9.72645	0.131065	0.212825	0.410183	9.72645	0.0808269	0.224753	0.255132	9.72645	0.0651293	758.855	760.715	781.195	867.991	776.201	925.748	890.813	889.236	850.416	880.331	847.332	874.774	833.686	984.156
ABUW_0339	sodC	copper/zinc superoxide dismutase	1	core	0.319642	0.086195	9.69722	0.00942081	0.191852	0.513692	9.69722	0.111547	0.136231	0.858688	9.69722	0.257447	0.291696	0.14146	9.69722	0.0145014	0.382505	0.0186637	9.69722	0.00153811	734.201	819.412	682.227	704.835	866.341	984.511	885.972	856.503	893.336	804.951	910.052	934.817	817.215	896.904
ABUW_0340	ABUW_0340	hypothetical protein	1	core	-0.27507	0.268878	9.52015	0.056613	-0.254961	0.402013	9.52015	0.0697968	-0.127164	0.916223	9.52015	0.362391	-0.115234	0.802419	9.52015	0.407209	0.117211	0.702346	9.52015	0.401135	796.605	788.89	768.46	741.817	583.403	676.249	624.538	692.84	754.594	700.854	700.986	730.876	875.497	682.622
ABUW_0341	ABUW_0341	cobyrinic acid a,c-diamide synthase	1	core	-0.183445	0.744262	7.88208	0.414767	-0.316684	0.580856	7.88208	0.148958	-0.167812	0.942568	7.88208	0.44026	-0.25297	0.674503	7.88208	0.243872	0.0774018	0.925293	7.88208	0.727912	272.725	288.79	224.498	180.56	237.868	238.903	245.942	197.487	238.556	260.24	212.755	247.421	182.448	232.245
ABUW_0342	ABUW_0342	hypothetical protein	1	core	0.469526	0.337766	7.10906	0.0863084	0.267547	0.763367	7.10906	0.316638	0.188711	0.96359	7.10906	0.479101	0.0642572	0.998913	7.10906	0.809304	-0.0603469	0.981029	7.10906	0.821916	139.444	108.003	144.086	119.648	185.287	157.021	151.051	150.57	142.734	146.273	125.44	133.545	107.695	137.294
ABUW_0343	ABUW_0343	hypothetical protein	1	core	-0.115494	0.874544	7.9119	0.626128	-0.237865	0.75598	7.9119	0.304046	-0.199798	0.920874	7.9119	0.385471	-0.252041	0.7007	7.9119	0.27271	0.143036	0.80569	7.9119	0.533469	251.154	253.572	221.951	282.804	222.845	227.343	230.45	192.031	215.598	224.345	171.557	245.351	278.74	241.227
ABUW_0344	ABUW_0344	hypothetical protein	1	core	0.453837	0.13897	8.30766	0.019076	0.37322	0.319752	8.30766	0.0476307	0.327934	0.55673	8.30766	0.0809969	0.159701	0.797877	8.30766	0.394929	0.671933	0.00576701	8.30766	0.000350657	256.547	288.79	227.045	280.629	395.612	327.528	356.325	336.055	351.345	328.441	309.91	278.478	376.299	375.955
ABUW_0345	ABUW_0345	methyltransferase type 11	1	core	0.654217	0.014236	9.06316	0.000955031	0.171698	0.808777	9.06316	0.380505	0.340179	0.55673	9.06316	0.0808098	0.335759	0.41796	9.06316	0.0840473	0.20671	0.603717	9.06316	0.289309	439.904	469.577	438.444	519.925	833.79	553.908	441.534	571.73	576.925	572.529	559.559	557.992	466.256	576.123
ABUW_0346	ABUW_0346	hypothetical protein	1	core	-0.449804	0.897259	4.40532	0.660119	-0.116347	1	4.40532	0.907934	0.255479	1	4.40532	0.798893	-1.06706	0.724697	4.40532	0.300622	0.297057	0.948661	4.40532	0.76751	28.505	9.392	22.559	19.579	0	26.01	15.492	20.731	24.954	22.435	6.149	12.423	2.534	47.476
ABUW_0347	ABUW_0347	amino-acid permease	1	core	0.457798	0.00828491	9.82242	0.000485021	0.309297	0.168224	9.82242	0.0163152	0.236888	0.504726	9.82242	0.0654369	0.202341	0.488484	9.82242	0.114465	0.1752	0.457758	9.82242	0.1736	810.472	819.412	841.959	794.027	1154.29	1017.26	1060.26	935.062	961.209	961.992	929.729	900.655	927.444	834.03
ABUW_0348	ABUW_0348	hypothetical protein	NA	NA	0.718748	0.4949	5.74194	0.175976	-0.168259	0.988783	5.74194	0.751525	0.505596	0.900396	5.74194	0.329822	0.561621	0.704943	5.74194	0.276132	-0.0297949	1	5.74194	0.953442	24.653	63.393	52.031	45.684	80.124	52.982	26.143	46.917	69.87	47.561	72.558	45.55	48.146	43.626
ABUW_0349	ABUW_0349	hypothetical protein	NA	NA	0.845098	0.917201	2.07759	0.695148	1.90772	0.793343	2.07759	0.357005	0.121192	1	2.07759	0.940647	0.979278	0.924147	2.07759	0.626775	0.0180745	1	2.07759	0.996858	0	2.348	3.275	0	2.504	0.963	3.873	3.273	0.998	0.897	2.46	1.035	2.534	1.283
ABUW_0350	gdh	glutamate dehydrogenase	1	core	0.456265	0.0618471	9.4487	0.00596716	0.185239	0.722293	9.4487	0.257391	0.0254908	1	9.4487	0.876197	0.326487	0.29053	9.4487	0.0443841	0.623371	0.00300283	9.4487	0.000155423	705.696	586.972	507.941	580.836	981.519	757.168	761.064	705.933	668.754	661.37	843.643	752.616	836.22	742.929
ABUW_0351	ABUW_0351	bifunctional succinylornithine transaminase/acetylornithine transaminase	0.994186	core	0.214253	0.544351	8.95738	0.211859	-0.0394704	1	8.95738	0.814928	0.0735484	1	8.95738	0.660795	0.0113065	1	8.95738	0.946107	0.625663	0.00352583	8.95738	0.000187808	518.486	469.577	469.008	361.119	590.914	528.861	462.836	495.354	563.949	484.586	461.175	519.688	582.82	659.526
ABUW_0352	astA1	arginine N-succinyltransferase	0.994186	core	-0.00356935	1	8.86405	0.984535	-0.0333813	1	8.86405	0.852983	-0.258145	0.719293	8.86405	0.152867	0.173904	0.747696	8.86405	0.3295	0.240813	0.47151	8.86405	0.182506	468.41	471.925	380.955	493.82	428.163	474.916	427.009	483.352	373.305	413.693	439.039	601.472	457.387	508.117
ABUW_0353	astD	succinylglutamic semialdehyde dehydrogenase	0.994186	core	0.650628	0.103574	8.00742	0.0121216	0.590025	0.193635	8.00742	0.0202879	0.174623	0.96359	8.00742	0.493616	0.236766	0.769969	8.00742	0.351129	0.148295	0.826689	8.00742	0.564003	231.894	216.006	216.857	202.314	428.163	262.022	369.881	298.958	225.58	282.675	271.786	245.351	195.118	248.926
ABUW_0354	astB	succinylarginine dihydrolase	0.994186	core	-0.803939	0.0694028	7.29998	0.00697515	-0.589187	0.28644	7.29998	0.0395527	-0.390087	0.753829	7.29998	0.168174	-0.0768231	0.986086	7.29998	0.783548	0.507681	0.295268	7.29998	0.0827197	245.761	150.265	101.879	154.455	102.659	120.415	126.844	140.75	140.738	169.605	185.085	191.519	160.909	173.222
ABUW_0355	astE	succinylglutamate desuccinylase	0.994186	core	-0.263149	0.632862	7.64226	0.289556	0.149366	0.890835	7.64226	0.531465	0.102113	1	7.64226	0.668056	0.0711878	0.97847	7.64226	0.764217	0.458858	0.262793	7.64226	0.0675471	233.434	199.57	113.523	158.805	142.721	203.26	249.815	230.219	224.582	245.882	220.749	228.787	153.307	189.902
ABUW_0356	ABUW_0356	hypothetical protein	0.988372	soft core	0.758691	0.00424579	8.96869	0.00021549	0.305647	0.551799	8.96869	0.131018	0.279003	0.753772	8.96869	0.167231	0.293684	0.548287	8.96869	0.144866	0.240734	0.539345	8.96869	0.230196	411.399	417.924	479.196	450.311	858.829	506.705	493.82	520.449	520.031	487.278	484.541	508.301	525.805	520.948
ABUW_0357	ABUW_0357	hypothetical protein	0.982558	soft core	0.312077	0.687939	7.20413	0.343451	-0.0532242	1	7.20413	0.869648	0.0732711	1	7.20413	0.819929	0.0548395	1	7.20413	0.864211	0.619624	0.222226	7.20413	0.0526793	110.169	176.091	131.715	104.42	202.814	135.828	107.479	159.299	141.736	151.657	147.576	134.581	206.521	143.71
ABUW_0358	ABUW_0358	peptidase S8 and S53 subtilisin	0.988372	soft core	0.347025	0.0359738	10.2694	0.00299062	0.204723	0.419279	10.2694	0.0746907	0.106556	0.908475	10.2694	0.353118	0.148787	0.611355	10.2694	0.192842	0.493143	0.00047794	10.2694	1.60914e-05	1012.32	1263.16	1029.34	1094.23	1402.17	1362.13	1340.09	1219.84	1177.81	1244.67	1235.33	1196.73	1464.65	1362.68
ABUW_0359	ABUW_0359	hypothetical protein	0.988372	soft core	0.680147	0.0315316	8.30872	0.00251143	0.534835	0.161758	8.30872	0.015363	0.431285	0.433174	8.30872	0.0503919	0.73061	0.0158386	8.30872	0.000839687	0.864632	0.00172951	8.30872	7.96247e-05	219.567	258.267	209.944	258.875	405.628	331.381	344.706	332.782	324.396	314.083	386.157	379.931	478.926	316.932
ABUW_0360	ABUW_0360	hypothetical protein	0.953488	soft core	-0.405605	0.426744	7.70956	0.130275	0.219608	0.814334	7.70956	0.39367	0.0381692	1	7.70956	0.882251	0.0847179	0.969218	7.70956	0.741038	0.629544	0.0972295	7.70956	0.0149997	208.781	208.962	168.101	180.56	92.643	200.37	222.703	259.679	232.567	197.424	221.364	211.188	229.327	281.004
ABUW_0361	ABUW_0361	transcriptional regulator, LysR family	0.965116	soft core	0.0240821	1	9.177	0.8742	0.22489	0.543781	9.177	0.127064	0.328979	0.275333	9.177	0.0247661	0.345598	0.162374	9.177	0.0177916	0.414671	0.0450907	9.177	0.00497545	511.553	568.188	475.558	485.118	455.705	585.697	609.045	631.74	711.674	638.038	713.899	613.895	581.553	633.863
ABUW_0362	ABUW_0362	hypothetical protein	0.994186	core	0.445298	0.111264	9.599	0.0133628	0.226844	0.658	9.599	0.20136	0.215957	0.818884	9.599	0.223012	0.19167	0.706058	9.599	0.278754	0.252648	0.428709	9.599	0.15371	661.783	727.845	690.959	717.888	1096.7	733.085	788.176	815.042	798.512	811.232	688.688	858.21	720.923	872.524
ABUW_0363	ABUW_0363	YCII-related protein	0.947674	shell	1.3814	0.0707032	6.2451	0.00714138	0.349836	0.876393	6.2451	0.49037	0.517447	0.880422	6.2451	0.305202	0.277839	0.90254	6.2451	0.581889	0.414502	0.707696	6.2451	0.40897	69.337	32.87	60.4	76.14	210.325	61.652	64.874	69.83	75.859	77.175	65.179	61.079	73.486	97.517
ABUW_0364	ABUW_0364	hypothetical protein	0.0872093	cloud	0.348199	0.467278	8.48911	0.158	-0.0289643	1	8.48911	0.905322	0.0271883	1	8.48911	0.910783	0.11311	0.92986	8.48911	0.639922	0.273354	0.575205	8.48911	0.261557	303.542	415.576	322.011	271.927	553.356	326.565	312.753	376.425	399.256	324.852	361.561	388.213	306.614	382.371
ABUW_0365	ABUW_0365	hypothetical protein	0.0872093	cloud	-0.0525226	0.989383	8.05545	0.827801	0.0426914	1	8.05545	0.856178	0.0546334	1	8.05545	0.816059	0.088216	0.959704	8.05545	0.705936	0.0628151	0.964342	8.05545	0.79013	290.445	251.224	288.173	217.542	227.853	277.436	322.436	232.402	327.39	241.395	286.543	280.549	241.997	269.456
ABUW_0366	glyS	glycyl-tRNA synthetase, beta subunit	0.0930233	cloud	-1.98132	0.778564	1.77094	0.471089	-1.24528	0.942536	1.77094	0.632212	-4.31191	0.639094	1.77094	0.111119	-2.56345	0.750585	1.77094	0.33154	-3.82183	0.457758	1.77094	0.173779	3.082	2.348	1.819	2.175	0	0.963	0	2.182	0	0	0.615	0	0	0
ABUW_0367	glyQ	glycyl-tRNA synthetase, alpha subunit	1	core	-0.925533	0.795254	3.25508	0.50073	-1.39082	0.763367	3.25508	0.315784	-1.39228	0.890146	3.25508	0.312808	-4.62279	0.0699015	3.25508	0.00562022	2.45063	0.290972	3.25508	0.0798333	9.245	16.435	5.094	2.175	0	11.56	3.873	5.455	3.993	5.384	0.615	0	38.01	3.849
ABUW_0368	ABUW_0368	tetracycline resistance protein TetA	0.238372	shell	0.146263	0.586795	9.92456	0.253638	0.169157	0.621768	9.92456	0.176429	0.102299	0.92674	9.92456	0.412873	0.22806	0.365232	9.92456	0.0662242	0.376186	0.0276099	9.92456	0.0025416	903.692	925.067	886.713	870.167	989.031	967.171	974.085	1060.54	1035.07	929.687	1086.53	1001.07	1188.45	979.023
ABUW_0369	ABUW_0369	hypothetical protein	1	core	0.109634	0.792383	9.18152	0.493752	0.302455	0.33816	9.18152	0.0522533	0.226869	0.70332	9.18152	0.144728	0.36206	0.168387	9.18152	0.0192079	0.0182569	1	9.18152	0.905976	525.42	497.752	617.097	587.363	455.705	603.037	666.173	585.914	542.988	660.472	635.192	655.304	580.286	582.538
ABUW_0370	ABUW_0370	hypothetical protein	1	core	0.359324	0.32157	8.61014	0.0793837	0.116817	0.906085	8.61014	0.561103	0.293076	0.701136	8.61014	0.141842	0.467168	0.165452	8.61014	0.0184575	0.297434	0.393039	8.61014	0.132626	345.914	302.877	361.671	411.154	460.713	358.354	302.102	402.611	361.327	441.511	475.318	406.847	459.921	434.979
ABUW_0371	ABUW_0371	HPP domain protein	1	core	-0.0870714	0.855695	9.33283	0.595376	0.246135	0.536919	9.33283	0.122493	0.175537	0.86366	9.33283	0.270091	0.058273	0.960318	9.33283	0.714066	0.413489	0.0719895	9.33283	0.00967786	642.523	582.276	529.408	648.274	475.736	632.9	748.477	696.114	748.605	645.217	575.546	680.15	718.389	753.194
ABUW_0372	ABUW_0372	phage shock protein C	1	core	0.344465	0.715072	6.28149	0.376451	0.436989	0.716072	6.28149	0.248007	0.15359	1	6.28149	0.685887	0.246373	0.871429	6.28149	0.513823	0.84957	0.12939	6.28149	0.0226595	70.107	58.697	70.952	47.859	72.612	86.699	74.557	101.471	75.859	69.996	60.875	92.136	117.831	93.668
ABUW_0373	ABUW_0373	hypothetical protein	0.994186	core	1.25955	1.53338e-07	8.96526	2.00341e-09	0.750908	0.00681778	8.96526	0.000292925	0.664858	0.0274349	8.96526	0.00132349	0.8171	0.00212509	8.96526	7.65862e-05	0.541051	0.0723181	8.96526	0.00979742	341.292	389.749	308.912	287.155	1024.09	660.836	638.094	569.548	582.914	569.837	557.099	694.643	375.032	454.226
ABUW_0374	ABUW_0374	acyl-CoA dehydrogenase	1	core	0.534138	0.000818553	10.7687	3.12613e-05	0.249932	0.32433	10.7687	0.0488939	0.120341	0.904492	10.7687	0.342791	0.239979	0.338964	10.7687	0.0578282	0.306733	0.101577	10.7687	0.0158236	1588.59	1561.34	1433.95	1596.76	2531.42	1884.25	1938.49	1766.47	1703.83	1726.56	1718.64	1919.33	1778.87	1766.86
ABUW_0375	ABUW_0375	hypothetical protein	1	core	0.0688534	0.792383	10.3608	0.493334	0.109071	0.731182	10.3608	0.265283	0.0462922	1	10.3608	0.635619	0.193304	0.295534	10.3608	0.0461123	0.35774	0.00442389	10.3608	0.000253429	1260.39	1300.73	1164.7	1189.95	1169.31	1402.59	1296.52	1435.87	1271.63	1372.1	1465.92	1387.21	1408.9	1453.78
ABUW_0376	aroE	shikimate 5-dehydrogenase	1	core	-1.57496	0.511811	3.61882	0.187364	-0.320269	0.991632	3.61882	0.768556	-0.263739	1	3.61882	0.807379	-2.46295	0.275782	3.61882	0.0402586	-2.46248	0.174876	3.61882	0.0355465	17.719	2.348	31.291	13.053	0	5.78	9.683	7.638	12.976	5.384	2.46	1.035	3.801	3.849
ABUW_0377	hemF	coproporphyrinogen III oxidase, aerobic	1	core	-3.216	0.770059	1.68049	0.459354	-3.216	0.835004	1.68049	0.424709	-3.216	0.928728	1.68049	0.417326	-1.02223	1	1.68049	0.843366	-3.87474	0.703408	1.68049	0.402604	2.311	0	4.002	0	0	0	0	0	0	0	0	1.035	0	0
ABUW_0378	ribA	GTP cyclohydrolase II	1	core	0	1	1.21962	1	0	1	1.21962	1	0	1	1.21962	1	0	1	1.21962	1	0	1	1.21962	1	0	0	0	0	0	0	0	0	0	0	0	0	0	0
ABUW_0379	dxs	1-deoxy-D-xylulose-5-phosphate synthase	1	core	-2.7583	0.0772809	3.76358	0.00801935	-2.26562	0.189164	3.76358	0.0196293	-2.17323	0.262635	3.76358	0.023096	-3.88135	0.00696138	3.76358	0.000315736	-0.27601	0.944951	3.76358	0.761659	33.898	16.435	20.012	15.228	0	5.78	1.937	8.729	4.991	6.282	1.23	2.07	19.005	8.982
ABUW_0380	suhB	inositol-1-monophosphate	1	core	-2.10043	9.59427e-08	7.28829	1.20531e-09	-2.14468	1.67286e-08	7.28829	1.51314e-10	-2.36723	4.33702e-10	7.28829	2.39735e-12	-2.89102	1.73802e-14	7.28829	6.55032e-17	-0.13028	0.900099	7.28829	0.676119	353.619	223.049	288.9	221.893	57.589	72.249	73.589	56.737	56.894	56.535	45.503	30.022	269.871	177.071
ABUW_0381	ABUW_0381	DEAD/DEAH box helicase	1	core	-2.19257	1.60899e-07	7.05899	2.14262e-09	-2.14899	1.04144e-07	7.05899	1.04667e-09	-1.40943	0.000981654	7.05899	2.71311e-05	-1.30209	0.0023635	7.05899	8.84827e-05	-0.182579	0.830898	7.05899	0.575198	289.674	136.177	209.944	208.84	32.55	55.872	47.445	50.19	89.833	75.38	94.08	78.678	171.045	179.637
ABUW_0382	ABUW_0382	hypothetical protein	NA	NA	-1.89198	0.0213592	5.58442	0.00154933	-0.787314	0.585236	5.58442	0.152181	-0.964308	0.554452	5.58442	0.0801029	-0.440493	0.805917	5.58442	0.413431	0.345317	0.792626	5.58442	0.517868	55.47	65.741	57.853	52.21	0	26.01	33.89	34.915	20.961	40.382	44.888	41.409	48.146	85.969
ABUW_0383	mlaF	toluene tolerance efflux transporter	1	core	-1.09866	0.160406	6.55837	0.0240608	-1.1289	0.184077	6.55837	0.0185927	-0.85348	0.526733	6.55837	0.0717309	-0.956561	0.289148	6.55837	0.0435259	0.187436	0.909588	6.55837	0.696353	208.011	72.784	60.764	137.051	42.566	84.772	73.589	56.737	74.861	85.251	76.862	68.326	120.365	85.969
ABUW_0384	mlaE	toluene tolerance protein Ttg2B	1	core	-0.636704	0.307856	7.58818	0.0716801	-0.710698	0.290721	7.58818	0.0405843	-1.23042	0.0111523	7.58818	0.000473554	-0.636826	0.363693	7.58818	0.0647212	-0.786792	0.149949	7.58818	0.0282464	365.945	206.614	151	265.401	225.349	139.681	179.131	172.392	119.777	128.325	193.079	171.849	78.554	146.276
ABUW_0385	mlaD	toluene tolerance efflux transporter	1	core	-1.67216	0.0411619	5.97897	0.00353866	-1.69695	0.0404594	5.97897	0.00265324	-1.53161	0.0977407	5.97897	0.00613949	-1.87761	0.0169043	5.97897	0.00093441	-0.397124	0.767786	5.97897	0.483814	177.965	82.176	51.303	80.49	22.535	54.909	44.541	36.006	45.914	45.766	17.832	53.832	32.942	60.307
ABUW_0386	mlaC	toluene tolerance protein	1	core	-2.06008	0.0105742	5.95663	0.000655478	-2.08106	0.0102301	5.95663	0.000475521	-1.90469	0.0253503	5.95663	0.00120382	-1.51865	0.098667	5.95663	0.0085555	-1.70812	0.0526134	5.95663	0.00610739	165.638	105.655	32.747	115.297	15.023	45.276	28.08	36.006	29.944	43.074	36.894	56.938	26.607	14.114
ABUW_0387	mlaB	anti-sigma factor antagonist	1	core	0.290671	0.589816	7.63959	0.256557	0.411277	0.478039	7.63959	0.0985488	0.217809	0.920484	7.63959	0.382274	0.157945	0.873255	7.63959	0.524831	0.852917	0.0075565	7.63959	0.000501235	164.097	176.091	176.469	150.104	182.783	214.82	258.53	185.485	190.645	203.705	194.308	173.92	319.284	248.926
ABUW_0388	corA	magnesium and cobalt transport protein	1	core	-3.50787	4.05571e-06	6.34625	8.35598e-08	-3.73657	7.02822e-07	6.34625	8.65283e-09	-3.02349	5.55132e-05	6.34625	9.62415e-07	-3.49795	2.35883e-06	6.34625	2.96336e-08	-0.740411	0.484102	6.34625	0.190603	269.644	91.568	164.462	156.63	7.512	21.193	6.778	20.731	30.942	14.358	17.832	13.458	129.234	52.608
ABUW_0389	ABUW_0389	hypothetical protein	1	core	0.076569	0.91816	8.25006	0.69945	0.236138	0.673542	8.25006	0.218272	0.308485	0.623097	8.25006	0.105739	0.285634	0.528431	8.25006	0.132904	0.345009	0.273669	8.25006	0.0724742	281.2	279.398	258.7	265.401	252.891	313.078	359.23	293.502	335.375	360.747	304.375	366.473	324.352	306.667
ABUW_0390	ABUW_0390	hydrolase, NUDIX family protein	1	core	0.339707	0.388465	8.16418	0.109902	0.181715	0.809187	8.16418	0.381213	0.367136	0.535025	8.16418	0.0742791	0.301275	0.545503	8.16418	0.141818	0.659935	0.0137661	8.16418	0.00107092	207.24	288.79	272.891	213.191	312.984	282.252	270.149	272.772	324.396	300.623	288.388	294.007	388.969	356.708
ABUW_0391	ABUW_0391	competence protein F	1	core	0.338405	0.374588	8.01661	0.103341	0.0872273	0.955712	8.01661	0.668756	0.213371	0.871056	8.01661	0.291146	0.304766	0.5215	8.01661	0.128981	0.355746	0.290739	8.01661	0.0794784	212.633	270.007	215.038	213.191	270.418	305.372	230.45	268.407	285.468	264.727	261.947	311.606	241.997	279.721
ABUW_0392	recG	ATP-dependent DNA helicase RecG	1	core	-1.66768	6.71084e-09	8.29593	6.40734e-11	-1.7978	1.53739e-10	8.29593	8.85863e-13	-1.67682	2.73756e-09	8.29593	1.71957e-11	-1.54238	4.43338e-08	8.29593	4.0101e-10	-1.31869	9.1982e-06	8.29593	1.84888e-07	760.395	464.881	489.384	408.978	137.713	231.196	186.877	165.845	198.63	190.245	227.513	187.378	169.778	174.505
ABUW_0393	ABUW_0393	NAD dependent epimerase/dehydratase family	1	core	0.391408	0.301056	9.25639	0.0689213	0.195289	0.793901	9.25639	0.35778	0.135238	0.964753	9.25639	0.523827	0.195378	0.771493	9.25639	0.355714	0.416372	0.214355	9.25639	0.0499696	574.726	554.101	535.23	519.925	896.387	542.348	690.38	588.096	642.802	600.348	693.607	568.344	751.331	586.388
ABUW_0394	ABUW_0394	putative RND type efflux pump involved in aminoglycoside resistance	0.988372	soft core	0.256978	0.323497	9.24002	0.080793	0.199072	0.608973	9.24002	0.165979	0.28283	0.421165	9.24002	0.0477979	0.238877	0.441777	9.24002	0.0933504	0.167323	0.551085	9.24002	0.243419	531.583	582.276	553.422	546.03	615.953	659.873	642.935	614.282	691.711	657.78	680.079	593.19	636.034	537.629
ABUW_0395	plsB	glycerol-3-phosphate acyltransferase	1	core	3.22	0.0364505	4.29006	0.00306807	0.855963	0.826495	4.29006	0.414713	1.04539	0.89201	4.29006	0.317222	1.67948	0.472823	4.29006	0.106908	0.269555	0.971448	4.29006	0.802444	11.556	2.348	7.641	6.526	122.69	18.303	10.651	17.457	27.948	4.487	33.205	15.529	5.068	11.548
ABUW_0396	tesB	acyl-CoA thioesterase	1	core	-0.154056	0.787799	8.40741	0.482103	0.290702	0.611293	8.40741	0.168638	0.0280345	1	8.40741	0.894652	0.0834673	0.956615	8.40741	0.691738	0.38366	0.269151	8.40741	0.0708043	344.374	321.66	297.269	304.558	302.969	280.325	468.645	338.237	338.37	344.594	392.306	297.113	411.775	332.329
ABUW_0397	ABUW_0397	sodium:dicarboxylate symporter	1	core	0.215552	0.417491	9.567	0.125037	0.147426	0.745961	9.567	0.283203	0.132089	0.901031	9.567	0.334915	0.198117	0.548287	9.567	0.145888	0.393515	0.0393817	9.567	0.00416332	666.405	763.063	614.914	698.309	828.783	767.764	755.255	799.767	835.444	721.494	819.047	768.145	853.958	768.591
ABUW_0398	ABUW_0398	hypothetical protein	1	core	0.320025	0.312145	8.69372	0.0737228	0.45387	0.110214	8.69372	0.00924916	0.240384	0.753829	8.69372	0.168679	0.336472	0.321745	8.69372	0.0526272	0.50092	0.0364318	8.69372	0.00373472	338.21	370.966	364.946	354.593	353.046	485.512	448.312	508.447	431.197	402.924	389.232	483.455	459.921	510.683
ABUW_0399	ABUW_0399	GTP-binding protein	1	core	-1.76634	0.282562	3.80392	0.06205	-1.27341	0.58021	3.80392	0.145442	-1.77769	0.417887	3.80392	0.0466539	-1.0114	0.666585	3.80392	0.238497	-1.47046	0.360975	3.80392	0.115276	20.801	25.827	18.193	10.877	7.512	5.78	5.81	13.093	6.987	6.282	4.304	18.634	5.068	5.132
ABUW_0400	ABUW_0400	transcriptional regulator, BadM/Rrf2 family	1	core	-0.945225	0.086195	7.08417	0.00941161	-0.98663	0.0753662	7.08417	0.00566194	-0.39236	0.860519	7.08417	0.2591	-0.412862	0.661802	7.08417	0.234188	-0.209423	0.811126	7.08417	0.542925	163.327	157.308	194.662	169.683	50.077	105.002	62.938	98.198	104.805	139.991	97.154	139.757	188.783	111.632
ABUW_0401	ABUW_0401	flavohemoprotein	1	core	0.0326023	0.978651	9.34313	0.812428	0.271074	0.290721	9.34313	0.0406863	0.0795436	0.973066	9.34313	0.548753	0.0768527	0.888898	9.34313	0.560382	0.336318	0.0771616	9.34313	0.0108	624.033	598.711	603.634	626.52	573.387	634.826	779.462	684.112	666.758	632.654	632.117	632.529	715.855	755.76
ABUW_0402	ABUW_0402	hypothetical protein	1	core	0.0547422	0.892627	9.88833	0.648938	0.107053	0.795279	9.88833	0.360074	0.0208333	1	9.88833	0.858456	0.196814	0.432995	9.88833	0.0895363	0.14133	0.538401	9.88833	0.228347	942.983	934.459	902.359	852.763	931.441	954.648	1051.55	949.246	931.265	978.145	996.138	1111.84	932.512	914.867
ABUW_0403	ABUW_0403	cystathionine beta-lyase PLP-dependent	1	core	0.324173	0.0603544	9.89497	0.00577765	0.233746	0.296255	9.89497	0.0417995	0.278387	0.193941	9.89497	0.0148824	0.274647	0.150634	9.89497	0.0158203	0.405048	0.00694075	9.89497	0.000444696	894.447	854.631	771.735	807.08	1056.63	1068.32	1002.16	1041.99	1137.88	996.093	1067.47	1005.21	1007.26	971.325
ABUW_0404	ABUW_0404	glutamine amidotransferase, class I	1	core	-0.204226	0.676951	8.64307	0.331162	-0.115888	0.913649	8.64307	0.572293	-0.0136558	1	8.64307	0.946665	0.0620102	0.977293	8.64307	0.760226	0.31003	0.377603	8.64307	0.12514	364.404	429.663	418.432	389.4	277.93	374.731	310.816	410.249	424.21	357.158	367.71	436.869	548.611	405.467
ABUW_0405	rpsJ	ribosomal protein S10	1	core	4.44462	0.546021	1.78324	0.214999	3.02434	0.770464	1.78324	0.325345	2.0383	0.938717	1.78324	0.433108	3.82475	0.688208	1.78324	0.256054	-2.88861	0.657226	1.78324	0.35041	0	0	0	2.175	0	5.78	0.968	1.091	0	0.897	3.689	0	0	0
ABUW_0406	rplC	ribosomal protein L3	1	core	-1.3506	0.860325	2.33371	0.604657	-0.417035	1	2.33371	0.868973	-0.645104	1	2.33371	0.798626	-1.11322	0.940024	2.33371	0.660106	0.111304	1	2.33371	0.967372	6.163	2.348	3.275	0	0	2.89	0	6.547	0.998	4.487	3.689	0	0	3.849
ABUW_0407	rplD	ribosomal protein L4/L1e	1	core	0	1	1.45348	1	0	1	1.45348	1	0	1	1.45348	1	0	1	1.45348	1	-0.632243	1	1.45348	0.929177	0	0	2.183	0	0	0	0	0	0	0	0	0	0	1.283
ABUW_0408	rplW	ribosomal protein L23	1	core	-4.76445	0.663898	1.65837	0.321607	-4.76445	0.748238	1.65837	0.291214	-4.76445	0.871056	1.65837	0.284981	-4.76445	0.704375	1.65837	0.275569	-3.11448	0.705173	1.65837	0.406272	0.77	7.044	2.183	0	0	0	0	0	0	0	0	0	0	0
ABUW_0409	rplB	ribosomal protein L2	1	core	-1.00058	0.928067	1.99324	0.718761	1.42027	0.928254	1.99324	0.605202	-3.31856	0.786366	1.99324	0.194108	-1.1867	0.936627	1.99324	0.650226	-0.883717	0.937665	1.99324	0.748718	2.311	0	1.455	6.526	0	0.963	0.968	6.547	0	0	0	1.035	0	3.849
ABUW_0410	rpsS	ribosomal protein S19	1	core	0	1	1.21962	1	0	1	1.21962	1	0	1	1.21962	1	0	1	1.21962	1	0	1	1.21962	1	0	0	0	0	0	0	0	0	0	0	0	0	0	0
ABUW_0411	rplV	ribosomal protein L22	1	core	0	1	1.38713	1	0	1	1.38713	1	0	1	1.38713	1	0	1	1.38713	1	-2.83916	0.872491	1.38713	0.630474	0	0	1.819	0	0	0	0	0	0	0	0	0	0	0
ABUW_0412	rpsC	ribosomal protein S3	1	core	-2.0086	0.803975	2.21556	0.515311	-4.3085	0.585236	2.21556	0.151607	-4.3085	0.70284	2.21556	0.1441	-4.3085	0.528431	2.21556	0.132841	0.450724	1	2.21556	0.877263	3.082	2.348	8.369	0	0	0.963	0	0	0	0	0	0	8.869	2.566
ABUW_0413	rplP	ribosomal protein L16	1	core	0	1	1.21962	1	0	1	1.21962	1	0	1	1.21962	1	0	1	1.21962	1	0	1	1.21962	1	0	0	0	0	0	0	0	0	0	0	0	0	0	0
ABUW_0414	rpmC	ribosomal protein L29	1	core	0	1	1.3229	1	0	1	1.3229	1	0	1	1.3229	1	0	1	1.3229	1	-2.39704	0.671351	1.3229	0.365869	0	0	1.092	0	0	0	0	0	0	0	0	0	0	0
ABUW_0415	rpsQ	ribosomal protein S17	1	core	-4.36007	0.555908	2.07415	0.223201	-0.135362	1	2.07415	0.967164	-2.22702	0.96359	2.07415	0.512963	-0.812161	0.998913	2.07415	0.807418	0.876737	0.966227	2.07415	0.794484	5.393	0	3.275	0	0	0	2.905	2.182	0.998	0	0	3.106	6.335	0
ABUW_0416	rplN	ribosomal protein L14	1	core	-0.53003	1	1.9289	0.903465	-2.73996	0.821308	1.9289	0.405161	0.228157	1	1.9289	0.960621	-2.73996	0.786409	1.9289	0.381942	-4.75345	0.60675	1.9289	0.293045	1.541	0	7.641	0	0	0.963	0	0	1.996	0	0	0	0	0
ABUW_0417	rplX	ribosomal protein L24	1	core	0	1	1.21962	1	0	1	1.21962	1	0	1	1.21962	1	0	1	1.21962	1	0	1	1.21962	1	0	0	0	0	0	0	0	0	0	0	0	0	0	0
ABUW_0418	rplE	ribosomal protein L5	1	core	-2.80551	0.687245	1.37299	0.341896	0.171475	1	1.37299	0.958568	-2.80551	0.871056	1.37299	0.281274	-2.80551	0.691331	1.37299	0.263332	0	1	1.37299	1	1.541	0	0	0	0	0	1.937	0	0	0	0	0	0	0
ABUW_0419	rpsN	ribosomal protein S14	1	core	0	1	1.21962	1	0	1	1.21962	1	0	1	1.21962	1	0	1	1.21962	1	0	1	1.21962	1	0	0	0	0	0	0	0	0	0	0	0	0	0	0
ABUW_0420	rpsH	ribosomal protein S8	1	core	-3.87585	0.743693	1.51479	0.412748	-3.87585	0.808777	1.51479	0.380439	-1.84423	1	1.51479	0.729535	-3.87585	0.771493	1.51479	0.363409	-2.97896	0.748632	1.51479	0.457455	3.852	0	0	2.175	0	0	0	0	0	0.897	0	0	0	0
ABUW_0421	rplF	ribosomal protein L6	1	core	0	1	1.21962	1	0	1	1.21962	1	0	1	1.21962	1	0	1	1.21962	1	0	1	1.21962	1	0	0	0	0	0	0	0	0	0	0	0	0	0	0
ABUW_0422	rplR	ribosomal protein L18	1	core	0	1	1.33736	1	3.49699	0.721263	1.33736	0.255523	0	1	1.33736	1	0	1	1.33736	1	0	1	1.33736	1	0	0	0	0	0	0	2.905	0	0	0	0	0	0	0
ABUW_0423	rpsE	ribosomal protein S5	1	core	-3.85573	0.860694	1.40689	0.605297	-3.85573	0.919025	1.40689	0.586288	-3.85573	0.982242	1.40689	0.582311	-3.85573	0.897277	1.40689	0.576241	0	1	1.40689	1	3.852	0	0	0	0	0	0	0	0	0	0	0	0	0
ABUW_0424	rpmD	ribosomal protein L30	1	core	0	1	1.4508	1	0	1	1.4508	1	0	1	1.4508	1	0	1	1.4508	1	4.78983	0.806873	1.4508	0.536623	0	0	0	0	0	0	0	0	0	0	0	0	0	7.699
ABUW_0425	rplO	ribosomal protein L15	1	core	0	1	1.21962	1	0	1	1.21962	1	0	1	1.21962	1	0	1	1.21962	1	0	1	1.21962	1	0	0	0	0	0	0	0	0	0	0	0	0	0	0
ABUW_0426	secY	preprotein translocase, SecY subunit	1	core	0	1	1.21962	1	0	1	1.21962	1	0	1	1.21962	1	0	1	1.21962	1	0	1	1.21962	1	0	0	0	0	0	0	0	0	0	0	0	0	0	0
ABUW_0427	rpmJ	ribosomal protein L36	1	core	0	1	1.21962	1	0	1	1.21962	1	0	1	1.21962	1	0	1	1.21962	1	0	1	1.21962	1	0	0	0	0	0	0	0	0	0	0	0	0	0	0
ABUW_0428	rpsM	ribosomal protein S13	1	core	-5.38321	0.431444	1.98171	0.132794	-5.38321	0.501109	1.98171	0.106391	-5.38321	0.613382	1.98171	0.101254	-5.38321	0.442886	1.98171	0.0936959	-1.82943	0.821077	1.98171	0.5566	9.245	2.348	3.275	2.175	0	0	0	0	0	0	0	0	0	1.283
ABUW_0429	rpsK	ribosomal protein S11	1	core	-4.50073	0.757404	1.7887	0.442299	-4.50073	0.827384	1.7887	0.416137	-4.50073	0.92674	1.7887	0.410712	-4.50073	0.802419	1.7887	0.402471	-3.86595	0.749137	1.7887	0.45863	6.163	0	4.002	0	0	0	0	0	0	0	0	0	0	0
ABUW_0430	rpsD	ribosomal protein S4	1	core	0	1	1.21962	1	0	1	1.21962	1	0	1	1.21962	1	0	1	1.21962	1	0	1	1.21962	1	0	0	0	0	0	0	0	0	0	0	0	0	0	0
ABUW_0431	rpoA	DNA-directed RNA polymerase, alpha subunit	1	core	-1.47663	0.757404	2.37013	0.443634	-1.27715	0.876393	2.37013	0.493091	-3.05086	0.676281	2.37013	0.134253	-3.37444	0.446968	2.37013	0.0963564	-1.45047	0.733818	2.37013	0.439738	5.393	4.696	6.913	4.351	0	2.89	3.873	0	0.998	0	0.615	0	1.267	2.566
ABUW_0432	rplQ	ribosomal protein L17	1	core	0	1	1.21962	1	0	1	1.21962	1	0	1	1.21962	1	0	1	1.21962	1	0	1	1.21962	1	0	0	0	0	0	0	0	0	0	0	0	0	0	0
ABUW_0433	ABUW_0433	flavin-containing monooxygenase FMO	1	core	0.41559	0.0973138	9.57437	0.0112473	0.280016	0.437864	9.57437	0.0823738	0.210449	0.782578	9.57437	0.191167	0.260471	0.467198	9.57437	0.104474	0.289749	0.275081	9.57437	0.0730556	641.752	723.149	586.169	728.765	1009.06	750.425	840.463	788.856	822.468	750.21	815.357	771.25	777.938	730.097
ABUW_0434	fadE	acyl-CoA dehydrogenase	1	core	0.455752	0.0836276	9.37018	0.00903515	0.231124	0.625419	9.37018	0.179454	0.313245	0.508686	9.37018	0.0678674	0.206645	0.653422	9.37018	0.228102	0.368491	0.161651	9.37018	0.0315179	586.283	598.711	624.374	528.626	831.286	740.791	619.696	758.306	715.667	757.389	576.776	761.933	623.364	805.802
ABUW_0435	ABUW_0435	hypothetical protein	1	core	0	1	1.21962	1	0	1	1.21962	1	0	1	1.21962	1	0	1	1.21962	1	0	1	1.21962	1	0	0	0	0	0	0	0	0	0	0	0	0	0	0
ABUW_0436	ABUW_0436	hypothetical protein	1	core	0.32762	0.724748	6.51412	0.38952	0.253347	0.876393	6.51412	0.495317	0.270325	0.960365	6.51412	0.465155	0.22187	0.885124	6.51412	0.547087	0.219744	0.816277	6.51412	0.550877	90.138	68.089	98.241	67.438	100.155	96.332	112.32	77.467	92.827	102.301	106.378	76.607	114.03	74.421
ABUW_0437	ABUW_0437	hypothetical protein	1	core	-0.150835	0.968379	5.83708	0.794411	0.137502	1	5.83708	0.807791	0.864313	0.659873	5.83708	0.122358	0.454697	0.808359	5.83708	0.417407	0.391181	0.775057	5.83708	0.49292	53.929	37.566	30.928	60.912	22.535	55.872	49.382	52.372	98.816	71.79	31.36	95.242	43.078	66.722
ABUW_0438	ABUW_0438	hypothetical protein	0.994186	core	0.0181234	1	9.37359	0.905546	0.202209	0.617018	9.37359	0.174114	0.0167164	1	9.37359	0.910644	0.328273	0.206665	9.37359	0.0260668	0.43	0.0383278	9.37359	0.00399357	657.16	617.494	557.425	583.012	538.333	701.295	779.462	675.383	649.789	647.012	810.438	757.792	786.807	667.224
ABUW_0439	ABUW_0439	rhomboid family peptidase	0.994186	core	0.214825	0.618082	8.54936	0.278341	0.211291	0.735838	8.54936	0.273813	-0.0298133	1	8.54936	0.877606	0.0564094	0.980759	8.54936	0.769255	0.235986	0.537051	8.54936	0.227259	350.537	394.445	303.091	328.488	483.248	356.428	461.867	384.063	373.305	352.671	400.915	348.874	331.954	370.823
ABUW_0440	ABUW_0440	TRAP C4-dicarboxylate transport system permease	0.994186	core	0.015759	1	10.1492	0.892281	0.0863432	0.849149	10.1492	0.447014	0.00525912	1	10.1492	0.963016	0.0612293	0.904368	10.1492	0.587384	0.158522	0.444948	10.1492	0.165123	1160.24	1155.16	1052.63	1031.15	1071.66	1183.92	1321.7	1107.45	1143.87	1184.54	1223.65	1134.62	1065.55	1148.4
ABUW_0441	ABUW_0441	hypothetical protein	1	core	0.621334	0.268835	7.06602	0.0564366	0.593845	0.381187	7.06602	0.0622541	0.350488	0.865092	7.06602	0.271917	0.276464	0.78952	7.06602	0.384915	0.169293	0.854763	7.06602	0.603489	127.118	103.307	104.79	93.543	195.302	155.094	220.767	126.566	159.702	139.094	138.967	137.686	88.69	125.746
ABUW_0442	ABUW_0442	hypothetical protein	1	core	-0.178415	0.792641	7.22367	0.495265	-0.00468738	1	7.22367	0.985067	-0.140277	0.98115	7.22367	0.576734	-0.0904685	0.961714	7.22367	0.716524	-0.0173157	1	7.22367	0.946066	178.735	140.873	143.359	141.402	127.698	148.351	171.385	149.479	151.717	144.478	161.104	136.651	138.103	129.596
ABUW_0443	prlC	oligopeptidase A	1	core	-0.45265	0.149524	10.2845	0.0211888	-0.607696	0.029581	10.2845	0.00179121	-0.571101	0.0581743	10.2845	0.00327413	-0.548036	0.0623871	10.2845	0.00470255	0.00951092	1	10.2845	0.960752	1501.53	1502.65	1434.68	1414.02	1354.6	768.728	839.495	1115.09	1004.13	1019.42	964.778	1041.45	1482.39	1239.5
ABUW_0444	rnr	ribonuclease R	1	core	-1.80465	9.66034e-11	9.00196	7.03894e-13	-1.57978	1.10848e-08	9.00196	8.91243e-11	-1.62489	3.6713e-09	9.00196	2.49058e-11	-1.74379	1.46217e-10	9.00196	8.81711e-13	0.0585525	0.971448	9.00196	0.803796	1114.78	540.014	695.689	787.501	222.845	240.829	301.134	254.223	267.502	278.188	237.966	252.597	761.467	700.586
ABUW_0445	ABUW_0445	tRNA-Ser	NA	NA	0	1	1.21962	1	0	1	1.21962	1	0	1	1.21962	1	0	1	1.21962	1	0	1	1.21962	1	0	0	0	0	0	0	0	0	0	0	0	0	0	0
ABUW_0446	ABUW_0446	tRNA-Arg	NA	NA	0	1	1.21962	1	0	1	1.21962	1	0	1	1.21962	1	0	1	1.21962	1	0	1	1.21962	1	0	0	0	0	0	0	0	0	0	0	0	0	0	0
ABUW_0447	ABUW_0447	tRNA-Arg	NA	NA	-3.32494	0.5794	2.32188	0.244256	-1.10077	0.957117	2.32188	0.671906	0.0399864	1	2.32188	0.9906	-3.32494	0.590242	2.32188	0.170547	2.41905	0.683932	2.32188	0.377365	2.311	0	3.275	2.175	0	0	0	1.091	0	2.692	0	0	26.607	2.566
ABUW_0448	ABUW_0448	HAD-superfamily subfamily IB hydrolase	0.994186	core	-0.207433	0.702823	8.11402	0.363243	0.109262	0.935434	8.11402	0.620254	0.117466	0.98362	8.11402	0.592858	0.229187	0.718613	8.11402	0.293715	0.109576	0.865211	8.11402	0.617604	220.337	321.66	260.156	265.401	162.752	268.766	278.863	285.865	277.483	297.033	312.984	291.936	263.536	274.589
ABUW_0449	ABUW_0449	hypothetical protein	0.988372	soft core	0.411231	0.086195	10.0196	0.00941682	0.337584	0.248248	10.0196	0.0306255	0.316273	0.392355	10.0196	0.0425298	0.325343	0.259332	10.0196	0.036569	0.226511	0.420934	10.0196	0.148596	1036.2	814.717	884.894	928.903	1374.63	1033.64	1224.87	1109.64	1255.66	1075.06	1109.89	1178.1	981.925	1030.35
ABUW_0450	ABUW_0450	tRNA-Arg	NA	NA	-3.9861	0.460429	2.55624	0.152974	-0.0781103	1	2.55624	0.970617	-1.93664	0.92674	2.55624	0.413944	1.24257	0.905295	2.55624	0.588925	1.52679	0.784352	2.55624	0.504842	3.852	0	6.186	0	0	0	2.905	1.091	0	0.897	9.223	1.035	6.335	12.831
ABUW_0451	ABUW_0451	nitroreductase family protein	1	core	-0.0259862	1	7.97918	0.932447	0.222495	0.858764	7.97918	0.460884	0.384341	0.791333	7.97918	0.201213	0.0126267	1	7.97918	0.966526	0.196872	0.790152	7.97918	0.513004	227.271	234.789	231.047	256.699	125.194	303.445	250.783	282.592	332.381	271.009	262.562	190.483	203.987	325.913
ABUW_0452	ABUW_0452	hypothetical protein	1	core	0.130231	0.819429	8.21806	0.537103	0.33877	0.476642	8.21806	0.0976757	0.229721	0.860519	8.21806	0.26108	0.211324	0.723086	8.21806	0.298887	0.17503	0.699041	8.21806	0.395362	251.924	307.573	258.337	254.524	267.915	312.115	368.913	320.78	354.34	294.341	344.344	277.443	301.546	248.926
ABUW_0453	ABUW_0453	fumarylacetoacetate hydrolase	1	core	-0.508691	0.13303	8.26076	0.0178043	0.0902111	0.951715	8.26076	0.660044	-0.0604541	1	8.26076	0.768209	-0.258774	0.633901	8.26076	0.207412	0.601186	0.0352444	8.26076	0.00355256	344.374	321.66	273.255	254.524	170.263	272.619	339.865	365.514	299.442	342.8	285.314	259.844	428.246	336.178
ABUW_0454	ABUW_0454	transcriptional regulator, AraC family	1	core	0.121602	0.818857	8.72481	0.535343	0.262122	0.611293	8.72481	0.168711	0.244823	0.787814	8.72481	0.197547	0.0987109	0.912846	8.72481	0.603332	0.454209	0.108226	8.72481	0.0171584	377.501	408.532	346.025	380.698	478.24	354.501	488.011	439.708	502.065	427.153	360.946	460.68	472.591	467.057
ABUW_0455	ABUW_0455	hypothetical protein	1	core	0.22696	0.5858	9.0653	0.25206	0.233353	0.691445	9.0653	0.229671	0.238961	0.813697	9.0653	0.217657	0.315798	0.460087	9.0653	0.10188	0.39554	0.189395	9.0653	0.0402108	430.66	530.622	503.574	452.487	595.922	485.512	581.934	523.722	619.845	505.225	637.651	516.582	689.248	510.683
ABUW_0456	ABUW_0456	putative ribonuclease	1	core	0.393843	0.200305	8.84487	0.034666	0.203398	0.731183	8.84487	0.266186	0.179353	0.900396	8.84487	0.32553	0.322595	0.398187	8.84487	0.0749352	-0.187832	0.614029	8.84487	0.302669	414.481	389.749	476.649	498.17	568.38	464.319	433.787	487.716	440.18	475.612	573.087	408.918	406.707	404.184
ABUW_0457	wrbA	flavodoxin/nitric oxide synthase	1	core	0.786446	0.0134725	8.54327	0.000893656	0.10004	0.955712	8.54327	0.669719	0.274264	0.83447	8.54327	0.239728	0.251001	0.706058	8.54327	0.280628	0.095602	0.90223	8.54327	0.679393	304.312	300.529	350.392	415.505	643.496	373.767	310.816	331.691	414.228	319.468	356.642	346.804	354.76	417.015
ABUW_0458	xpt	xanthine phosphoribosyltransferase	1	core	0.352364	0.370683	8.02725	0.10106	0.286598	0.616791	8.02725	0.172019	0.35041	0.594912	8.02725	0.0931231	0.270652	0.613555	8.02725	0.193963	0.408988	0.21401	8.02725	0.0496778	242.679	206.614	231.047	230.594	255.395	302.482	276.927	272.772	295.45	286.265	227.513	312.641	295.211	287.42
ABUW_0459	ABUW_0459	hypothetical protein	1	core	0.0787824	0.928067	7.94393	0.718401	0.0934946	0.951121	7.94393	0.658376	0.150459	0.963248	7.94393	0.474122	0.138676	0.871429	7.94393	0.507444	0.103519	0.865858	7.94393	0.618501	221.108	239.484	271.071	228.419	240.372	229.27	250.783	232.402	274.489	235.114	236.736	256.738	226.793	291.269
ABUW_0460	ABUW_0460	hypothetical protein	1	core	-4.07555	0.0657967	4.37662	0.00644742	-4.50692	0.0445304	4.37662	0.00295378	-2.24773	0.588599	4.37662	0.0907735	-2.93303	0.241816	4.37662	0.0331526	-0.12077	1	4.37662	0.924386	84.745	16.435	35.658	13.053	0	4.817	0	4.364	8.983	12.563	0	13.458	40.544	2.566
ABUW_0461	ABUW_0461	TonB family protein	1	core	0.156578	0.751761	8.32973	0.427446	0.133119	0.876393	8.32973	0.488929	0.20185	0.871056	8.32973	0.291149	0.245753	0.614125	8.32973	0.196378	0.335301	0.287879	8.32973	0.0781497	275.807	319.313	295.45	287.155	280.434	347.758	319.531	319.689	328.388	349.979	325.282	358.191	401.639	297.685
ABUW_0462	ABUW_0462	hypothetical protein	1	core	-4.30092	0.699872	1.47748	0.355387	-4.30092	0.768092	1.47748	0.323062	-4.30092	0.89201	1.47748	0.316371	-4.30092	0.72877	1.47748	0.306232	-1.26133	0.843144	1.47748	0.589565	3.082	2.348	0.364	0	0	0	0	0	0	0	0	0	0	0
ABUW_0463	phoL	phosphate starvation-inducible protein	1	core	0.32198	0.127158	9.94198	0.01639	0.0994804	0.851263	9.94198	0.451328	0.222887	0.587319	9.94198	0.0898687	0.232945	0.398632	9.94198	0.0752402	0.274619	0.18355	9.94198	0.037798	866.712	974.373	807.029	894.096	1156.79	1058.69	908.242	1034.35	1097.95	1040.96	1118.5	978.297	869.162	1075.26
ABUW_0464	miaB	tRNA-i(6)A37 thiotransferase	1	core	-2.04125	2.26936e-12	9.3099	1.36846e-14	-1.36251	5.5941e-06	9.3099	8.99553e-08	-1.28848	2.3785e-05	9.3099	3.82473e-07	-0.955234	0.00348257	9.3099	0.000140878	0.110522	0.887577	9.3099	0.656571	1047.76	849.935	812.123	844.062	107.667	323.675	326.309	408.067	409.238	371.516	439.653	520.723	845.089	851.994
ABUW_0465	ABUW_0465	lytic transglycosylase, catalytic	1	core	0.0981206	0.656295	10.5354	0.313142	0.0910918	0.776012	10.5354	0.336913	0.058957	0.966682	10.5354	0.533181	0.105453	0.691077	10.5354	0.262381	0.202092	0.167724	10.5354	0.0335028	1409.85	1519.08	1325.16	1394.44	1502.33	1515.3	1565.7	1506.79	1545.12	1497.73	1598.12	1461.75	1386.1	1576.96
ABUW_0466	ABUW_0466	hypothetical protein	1	core	0.584216	0.280863	8.45058	0.0612535	-0.101517	0.984603	8.45058	0.743303	0.103403	1	8.45058	0.737883	0.420994	0.591935	8.45058	0.17178	0.402608	0.494768	8.45058	0.197907	450.69	246.528	292.175	208.84	678.55	348.721	346.643	306.596	430.199	332.928	521.435	404.777	305.347	332.329
ABUW_0467	mdh	malate dehydrogenase	1	core	-2.14918	0.715072	2.63043	0.377417	-4.10541	0.511583	2.63043	0.110543	-6.26677	0.273533	2.63043	0.0244475	-0.853156	0.959106	2.63043	0.702966	-2.02361	0.704902	2.63043	0.404522	16.949	4.696	4.002	2.175	5.008	0	0.968	0	0	0	11.683	0	0	1.283
ABUW_0468	ABUW_0468	hypothetical protein	1	core	-0.0339757	1	6.15237	0.934979	0.0620606	1	6.15237	0.877655	0.396965	0.89201	6.15237	0.317578	0.252864	0.872138	6.15237	0.522845	-0.141507	0.922187	6.15237	0.721762	75.5	42.262	78.229	80.49	57.589	58.762	62.938	64.374	91.829	70.893	89.16	52.797	64.617	71.855
ABUW_0469	ABUW_0469	hypothetical protein	1	core	0.0414553	0.992952	8.29062	0.83378	-0.337844	0.438363	8.29062	0.083228	-0.0200184	1	8.29062	0.916943	-0.0234534	1	8.29062	0.90236	0.292016	0.375042	8.29062	0.123726	316.639	319.313	352.575	276.278	285.442	341.978	230.45	268.407	321.401	306.904	272.401	341.628	385.168	360.558
ABUW_0470	ABUW_0470	oxygenase	1	core	-0.223147	0.543683	8.95675	0.210372	0.126209	0.860422	8.95675	0.464204	-0.0517438	1	8.95675	0.764298	-0.0175209	1	8.95675	0.918804	0.47208	0.0495746	8.95675	0.00564381	498.456	481.317	527.953	443.785	328.008	472.026	532.551	528.086	434.191	514.199	427.97	522.794	636.034	659.526
ABUW_0471	ABUW_0471	S-adenosyl-L-methionine-dependent methyltransferase family protein	1	core	-0.561465	0.292657	7.89469	0.065811	-0.960059	0.0256671	7.89469	0.00148972	-0.660163	0.291218	7.89469	0.0269999	-0.699162	0.168009	7.89469	0.0190042	-0.173397	0.824378	7.89469	0.561737	434.512	204.266	311.459	269.752	260.403	172.434	150.083	183.303	193.639	220.756	182.01	212.223	255.934	236.095
ABUW_0472	pssA	CDP-diacylglycerol--serine O-phosphatidyltransferase	1	core	0.192513	1	3.10193	0.88857	-1.96386	0.617018	3.10193	0.173823	0.221149	1	3.10193	0.864839	-1.69906	0.652207	3.10193	0.225978	0.0197935	1	3.10193	0.987654	6.163	7.044	10.916	8.702	12.519	2.89	0.968	2.182	9.981	5.384	0	4.141	12.67	6.416
ABUW_0473	ABUW_0473	hypothetical protein	1	core	0.0400931	0.974627	9.53695	0.804825	0.180134	0.722293	9.53695	0.257539	0.108083	0.96359	9.53695	0.496459	0.310411	0.308626	9.53695	0.0494732	0.183421	0.562794	9.53695	0.252833	748.069	704.366	636.745	656.976	620.961	814.967	895.655	734.302	833.447	739.442	983.84	776.426	658.84	735.23
ABUW_0474	ABUW_0474	16S ribosomal RNA	NA	NA	0	1	1.21962	1	0	1	1.21962	1	0	1	1.21962	1	0	1	1.21962	1	0	1	1.21962	1	0	0	0	0	0	0	0	0	0	0	0	0	0	0
ABUW_0475	ABUW_0475	tRNA-Ile	NA	NA	0	1	1.21962	1	0	1	1.21962	1	0	1	1.21962	1	0	1	1.21962	1	0	1	1.21962	1	0	0	0	0	0	0	0	0	0	0	0	0	0	0
ABUW_0476	ABUW_0476	tRNA-Ala	NA	NA	0	1	1.21962	1	0	1	1.21962	1	0	1	1.21962	1	0	1	1.21962	1	0	1	1.21962	1	0	0	0	0	0	0	0	0	0	0	0	0	0	0
ABUW_0477	ABUW_0477	23S ribosomal RNA	NA	NA	0	1	1.21962	1	0	1	1.21962	1	0	1	1.21962	1	0	1	1.21962	1	0	1	1.21962	1	0	0	0	0	0	0	0	0	0	0	0	0	0	0
ABUW_0478	ABUW_0478	5S ribosomal RNA	NA	NA	0	1	1.21962	1	0	1	1.21962	1	0	1	1.21962	1	0	1	1.21962	1	0	1	1.21962	1	0	0	0	0	0	0	0	0	0	0	0	0	0	0
ABUW_0479	ABUW_0479	hypothetical protein	0.348837	shell	-0.37705	0.59341	7.1094	0.260325	0.218162	0.876393	7.1094	0.497967	0.0990936	1	7.1094	0.758105	0.268067	0.80123	7.1094	0.401219	0.280758	0.686897	7.1094	0.382108	140.215	126.786	144.086	106.595	65.101	128.121	160.734	148.388	144.73	143.581	178.321	136.651	110.229	186.053
ABUW_0480	ABUW_0480	hypothetical protein	1	core	0.314653	0.590695	7.76858	0.257353	0.641306	0.181186	7.76858	0.0182552	0.607098	0.277569	7.76858	0.0251486	0.562647	0.262866	7.76858	0.0372503	0.104776	0.910034	7.76858	0.697925	171.802	169.048	211.035	189.261	140.217	261.059	267.244	259.679	262.511	258.446	301.301	188.413	215.39	196.318
ABUW_0481	ABUW_0481	acyl-CoA dehydrogenase	1	core	0.0135675	1	9.39044	0.945998	0.369616	0.374754	9.39044	0.0606386	0.275554	0.741131	9.39044	0.161546	0.253221	0.614125	9.39044	0.197445	0.156389	0.723863	9.39044	0.42777	641.752	542.362	553.786	770.098	440.682	709.965	832.717	688.476	721.656	723.289	708.98	678.079	757.666	624.881
ABUW_0482	ABUW_0482	transcriptional regulator, TetR family	0.953488	soft core	0.907325	0.0278357	7.5788	0.00214014	-0.00968281	1	7.5788	0.973672	0.165914	0.979788	7.5788	0.569668	0.259422	0.778855	7.5788	0.371577	-0.164261	0.830898	7.5788	0.575075	189.521	138.525	195.026	180.56	395.612	216.747	148.146	181.12	191.643	183.963	196.153	194.624	139.37	180.92
ABUW_0483	ABUW_0483	hypothetical protein	NA	NA	0.0247364	1	3.28449	0.98549	0.717617	0.91361	3.28449	0.571053	0.289292	1	3.28449	0.819808	-0.82842	0.872261	3.28449	0.523205	-1.49003	0.556052	3.28449	0.247698	5.393	7.044	15.646	6.526	7.512	4.817	16.461	3.273	5.989	8.974	6.149	0	3.801	3.849
ABUW_0484	ABUW_0484	hypothetical protein	0.953488	soft core	0.388075	0.0608413	9.91619	0.00585483	0.0469414	0.980771	9.91619	0.735578	0.0381498	1	9.91619	0.783178	0.232981	0.436827	9.91619	0.090914	0.437309	0.0196146	9.91619	0.00165098	911.396	922.719	801.935	833.185	1307.02	1023.04	838.527	1039.81	939.25	945.839	1077.31	1025.92	1078.22	1020.08
ABUW_0485	ABUW_0485	oxidoreductase short-chain dehydrogenase/reductase family	0.953488	soft core	0.644454	0.0110447	9.0019	0.000707638	0.177941	0.782362	9.0019	0.3442	0.258134	0.753829	9.0019	0.168304	0.187723	0.73564	9.0019	0.315857	0.0466722	0.971448	9.0019	0.803229	476.114	424.967	518.492	465.539	788.721	588.587	475.423	541.179	555.964	530.352	427.97	584.908	466.256	505.551
ABUW_0486	ABUW_0486	methylcrotonoyl-CoA carboxylase beta chain	0.953488	soft core	0.181858	0.489984	9.6893	0.172356	0.196659	0.551542	9.6893	0.130818	0.144439	0.863455	9.6893	0.266172	0.421287	0.0185536	9.6893	0.00106287	0.290348	0.141996	9.6893	0.0258661	768.099	765.411	721.523	720.063	791.224	884.326	866.607	873.961	906.312	793.285	1093.29	908.937	864.094	810.934
ABUW_0487	ABUW_0487	acyl-CoA dehydrogenase	0.953488	soft core	0.195167	0.562016	9.13608	0.230486	0.0868446	0.919025	9.13608	0.58601	0.193053	0.818884	9.13608	0.223444	0.0187023	1	9.13608	0.906198	0.305977	0.229463	9.13608	0.0547137	549.303	525.927	496.297	530.802	590.914	602.074	569.346	564.092	644.799	590.477	460.56	611.824	549.878	651.827
ABUW_0488	ABUW_0488	enoyl-CoA hydratase	0.953488	soft core	0.336628	0.121698	9.14462	0.0153645	0.228857	0.457329	9.14462	0.0906615	0.298689	0.285425	9.14462	0.0262476	0.200828	0.530248	9.14462	0.134028	0.161143	0.541339	9.14462	0.234218	497.685	532.97	489.02	530.802	638.488	617.487	589.68	600.098	643.801	620.09	583.54	567.309	548.611	526.081
ABUW_0489	ABUW_0489	acetyl-/propionyl-coenzyme A carboxylase alpha chain	1	core	0.475232	0.00623366	10.0698	0.000347528	0.284478	0.243427	10.0698	0.0296638	0.309161	0.219716	10.0698	0.017776	0.414999	0.0233202	10.0698	0.00140038	0.198485	0.386476	10.0698	0.129635	950.687	915.676	896.537	1009.39	1339.57	1180.06	1043.8	1214.38	1111.93	1208.77	1251.32	1183.27	917.308	1148.4
ABUW_0490	ABUW_0490	hypothetical protein	1	core	0.304797	0.418056	8.09394	0.125546	-0.0129372	1	8.09394	0.947225	0.290818	0.669584	8.09394	0.131021	0.391008	0.276824	8.09394	0.0406194	0.199508	0.612883	8.09394	0.299898	259.628	220.701	254.334	269.752	267.915	310.188	223.672	255.314	300.44	297.033	333.891	288.831	299.012	269.456
ABUW_0491	sspB	stringent starvation protein B	1	core	0.597075	0.116667	8.23695	0.0142304	0.171988	0.868177	8.23695	0.473954	0.185995	0.939981	8.23695	0.437389	0.171265	0.848242	8.23695	0.473523	-0.254983	0.606819	8.23695	0.29361	291.986	267.659	296.541	265.401	518.302	312.115	325.341	301.14	310.422	330.236	283.469	336.451	253.4	196.318
ABUW_0492	sspA	stringent starvation protein A	1	core	0.574051	0.0782357	8.36772	0.00817853	0.436215	0.288905	8.36772	0.0401333	0.299241	0.734029	8.36772	0.158978	0.298179	0.5698	8.36772	0.158914	0.29039	0.455262	8.36772	0.171924	263.48	305.225	279.076	271.927	488.256	332.345	370.849	384.063	356.336	338.313	341.269	335.416	363.629	277.155
ABUW_0493	rpsI	ribosomal protein S9	1	core	-0.237618	1	2.15942	0.912137	-1.73974	0.836115	2.15942	0.427144	0.19187	1	2.15942	0.926516	-2.67444	0.661991	2.15942	0.235729	-0.857158	0.908387	2.15942	0.690538	3.082	4.696	2.183	0	0	5.78	0.968	1.091	6.987	1.795	0	1.035	0	1.283
ABUW_0494	rplM	ribosomal protein L13	1	core	-2.04136	0.757404	1.25909	0.44299	-2.04136	0.813341	1.25909	0.392365	-2.04136	0.920484	1.25909	0.379828	-2.04136	0.771493	1.25909	0.359132	0	1	1.25909	1	0.77	0	0	0	0	0	0	0	0	0	0	0	0	0
ABUW_0495	pdxA	4-hydroxythreonine-4-phosphate dehydrogenase	1	core	-0.349351	0.910785	4.73284	0.68469	0.221075	0.999294	4.73284	0.78785	0.915988	0.858782	4.73284	0.258246	1.5873	0.309562	4.73284	0.0499446	-0.608939	0.740248	4.73284	0.446381	9.245	23.479	18.557	39.158	2.504	18.303	12.588	22.913	31.94	26.024	16.602	74.537	11.403	23.096
ABUW_0496	ksgA	dimethyladenosine transferase	1	core	-3.08045	1.90134e-07	6.62683	2.62748e-09	-2.03191	0.000529773	6.62683	1.53075e-05	-2.09847	0.000349274	6.62683	7.89816e-06	-2.4466	1.51038e-05	6.62683	2.64478e-07	-1.12384	0.0912313	6.62683	0.0137993	295.838	91.568	195.026	184.91	15.023	27.936	52.287	43.643	38.927	53.843	44.273	25.881	73.486	92.385
ABUW_0497	apaH	bis(5'-nucleosyl)-tetraphosphatase	1	core	-0.532357	0.120981	8.25252	0.0151462	-0.898429	0.000982685	8.25252	3.03694e-05	-0.74778	0.0107959	8.25252	0.000446959	-0.710814	0.0150872	8.25252	0.000780896	-0.0388931	0.996648	8.25252	0.853954	406.006	359.227	318.736	408.978	300.465	222.526	183.972	225.855	207.613	251.267	237.351	221.54	311.682	351.576
ABUW_0498	ABUW_0498	hypothetical protein	1	core	0.753306	0.0292208	8.52031	0.00226865	0.0211578	1	8.52031	0.931103	0.135374	0.98115	8.52031	0.578535	0.073596	0.978405	8.52031	0.76232	0.347531	0.422753	8.52031	0.150066	300.46	347.487	375.498	306.734	683.558	371.841	299.197	348.057	364.321	343.697	302.531	360.262	429.513	402.901
ABUW_0499	ABUW_0499	LrgB family protein	1	core	0.168254	0.677919	8.90855	0.333849	0.266551	0.527839	8.90855	0.117387	0.147731	0.920845	8.90855	0.385207	0.200937	0.661802	8.90855	0.235455	-0.241759	0.441375	8.90855	0.161653	510.782	413.228	497.753	441.61	423.155	581.844	589.68	523.722	504.061	534.839	510.982	541.428	356.027	405.467
ABUW_0500	ABUW_0500	hypothetical protein	1	core	-0.105268	0.882322	8.32476	0.637303	0.232552	0.74613	8.32476	0.284153	0.228816	0.871056	8.32476	0.290736	-0.00585153	1	8.32476	0.978489	-0.412086	0.251981	8.32476	0.0636417	291.986	359.227	302.363	308.909	217.837	349.684	394.088	353.512	392.269	363.439	285.314	342.663	179.914	256.625
ABUW_0501	hflX	GTP-binding protein	1	core	0.224207	0.282609	9.74283	0.0622023	0.374969	0.0225421	9.74283	0.00128569	0.309345	0.119	9.74283	0.00777386	0.390442	0.0142125	9.74283	0.000724911	0.262337	0.135384	9.74283	0.0240494	752.691	751.324	755.361	789.676	798.736	892.996	909.211	1025.62	903.317	964.684	940.797	988.65	837.487	917.434
ABUW_0502	ABUW_0502	phospholipid/glycerol acyltransferase	1	core	-0.0978104	0.836335	8.92374	0.564631	-0.21083	0.660848	8.92374	0.203402	-0.0693889	1	8.92374	0.672983	-0.104872	0.872017	8.92374	0.522392	0.0767647	0.880722	8.92374	0.640897	523.109	511.839	531.227	448.136	493.263	447.943	402.803	485.534	443.174	545.608	444.573	498.983	495.397	497.852
ABUW_0503	ABUW_0503	phospholipase D/transphosphatidylase	1	core	-0.0601047	0.903243	9.94234	0.670851	0.0117838	1	9.94234	0.932276	0.129957	0.906661	9.94234	0.34652	0.0304929	1	9.94234	0.824952	0.426137	0.0248811	9.94234	0.00221305	1093.21	885.153	809.94	939.78	841.302	1000.89	986.673	1007.07	1209.75	980.837	999.212	993.826	1140.3	1073.97
ABUW_0504	ABUW_0504	Ser/Thr protein phosphatase family protein	1	core	0.397197	0.193888	9.2095	0.0327856	0.213852	0.708616	9.2095	0.242786	0.171156	0.907084	9.2095	0.348975	0.26187	0.557121	9.2095	0.150339	0.317343	0.297584	9.2095	0.0844151	585.512	500.1	483.198	535.153	823.775	577.991	553.854	704.842	590.899	642.525	644.415	636.67	632.233	565.858
ABUW_0505	ABUW_0505	OmpA/MotB	1	core	-0.237719	0.669594	7.8151	0.325712	0.104914	0.949244	7.8151	0.653023	-0.0252495	1	7.8151	0.91379	-0.114372	0.923373	7.8151	0.623161	0.0206931	1	7.8151	0.929829	266.562	206.614	251.423	193.612	157.744	229.27	255.625	256.406	257.52	216.269	217.675	216.364	233.128	204.017
ABUW_0506	ABUW_0506	GGDEF domain protein	1	core	1.16181	8.12308e-07	9.15099	1.34704e-08	0.810023	0.00171802	9.15099	6.00013e-05	0.811394	0.00186573	9.15099	5.6722e-05	0.829939	0.00114197	9.15099	3.67265e-05	-0.0270627	1	9.15099	0.89266	347.455	432.011	488.656	456.838	1004.05	667.579	707.809	627.375	751.6	603.04	684.998	652.198	404.173	481.171
ABUW_0507	ABUW_0507	hypothetical protein	0.994186	core	-0.490627	0.13897	8.20306	0.0191346	-0.0450243	1	8.20306	0.821852	-0.00830258	1	8.20306	0.966716	-0.289868	0.550238	8.20306	0.147083	-0.351102	0.295084	8.20306	0.0825937	323.572	324.008	332.563	315.435	182.783	254.316	302.102	319.689	318.407	326.647	218.904	302.289	249.599	234.812
ABUW_0508	ABUW_0508	16S ribosomal RNA	NA	NA	0	1	1.21962	1	0	1	1.21962	1	0	1	1.21962	1	0	1	1.21962	1	0	1	1.21962	1	0	0	0	0	0	0	0	0	0	0	0	0	0	0
ABUW_0509	ABUW_0509	tRNA-Ile	NA	NA	0	1	1.21962	1	0	1	1.21962	1	0	1	1.21962	1	0	1	1.21962	1	0	1	1.21962	1	0	0	0	0	0	0	0	0	0	0	0	0	0	0
ABUW_0510	ABUW_0510	tRNA-Ala	NA	NA	0	1	1.21962	1	0	1	1.21962	1	0	1	1.21962	1	0	1	1.21962	1	0	1	1.21962	1	0	0	0	0	0	0	0	0	0	0	0	0	0	0
ABUW_0511	ABUW_0511	23S ribosomal RNA	NA	NA	0	1	1.21962	1	0	1	1.21962	1	0	1	1.21962	1	0	1	1.21962	1	0	1	1.21962	1	0	0	0	0	0	0	0	0	0	0	0	0	0	0
ABUW_0512	ABUW_0512	5S ribosomal RNA	NA	NA	0	1	1.21962	1	0	1	1.21962	1	0	1	1.21962	1	0	1	1.21962	1	0	1	1.21962	1	0	0	0	0	0	0	0	0	0	0	0	0	0	0
ABUW_0513	ABUW_0513	FAD-dependent pyridine nucleotide- disulfide oxidoreductase	1	core	0.53849	0.0201549	9.57928	0.00143312	0.350206	0.270729	9.57928	0.0353716	0.263397	0.640412	9.57928	0.113154	0.23326	0.570741	9.57928	0.159861	0.382234	0.126903	9.57928	0.0219772	697.992	657.408	634.198	641.748	1116.73	800.517	866.607	847.775	836.442	797.772	730.501	832.329	867.895	709.567
ABUW_0514	ABUW_0514	hypothetical protein	0.273256	shell	0.0856011	0.86153	8.71928	0.607954	0.410921	0.117534	8.71928	0.0101292	0.293443	0.506252	8.71928	0.0661435	0.506436	0.0229005	8.71928	0.00135338	0.167127	0.603717	8.71928	0.287534	326.654	378.01	399.876	441.61	323	384.364	486.074	428.797	433.193	421.769	475.318	491.737	426.979	463.208
ABUW_0515	ABUW_0515	hypothetical protein	1	core	0.167065	0.76792	7.77132	0.456651	-0.300644	0.620516	7.77132	0.175553	-0.0276465	1	7.77132	0.899208	0.170843	0.817239	7.77132	0.428238	-0.207376	0.640106	7.77132	0.334882	188.751	220.701	240.144	271.927	207.822	229.27	152.019	173.483	204.619	192.937	210.911	234.998	233.128	183.487
ABUW_0516	ABUW_0516	alpha/beta fold family hydrolase	1	core	0.627004	0.0274721	8.66468	0.00209147	0.2541	0.664578	8.66468	0.20583	0.417675	0.364933	8.66468	0.0364609	0.376703	0.340583	8.66468	0.058359	0.45279	0.126586	8.66468	0.0218732	299.69	373.314	380.228	324.137	565.876	432.53	367.945	416.795	464.135	424.461	469.784	369.579	499.198	425.997
ABUW_0517	thi3	thioredoxin	1	core	0.211315	0.750042	7.31396	0.424478	0.244211	0.778899	7.31396	0.339545	0.224796	0.920484	7.31396	0.377532	0.470932	0.350676	7.31396	0.0614123	0.353206	0.439429	7.31396	0.160425	123.266	150.265	135.718	152.279	150.232	151.241	167.512	147.297	170.682	144.478	169.712	195.659	190.05	155.258
ABUW_0518	ABUW_0518	hypothetical protein	1	core	0.0462795	1	8.22565	0.857173	0.14316	0.91361	8.22565	0.571413	0.402609	0.634488	8.22565	0.109362	0.218277	0.78952	8.22565	0.38504	0.245502	0.640106	8.22565	0.331558	313.557	241.832	287.081	258.875	202.814	349.684	227.545	390.609	392.269	352.671	325.282	313.676	315.483	302.817
ABUW_0519	ABUW_0519	hypothetical protein	1	core	-0.14723	0.76792	8.24265	0.456309	0.169645	0.801121	8.24265	0.369842	0.12056	0.964753	8.24265	0.522735	0.209516	0.691077	8.24265	0.262672	0.249035	0.467577	8.24265	0.179042	248.072	314.617	307.457	302.383	202.814	270.692	290.483	325.144	315.412	286.265	328.357	294.007	348.425	341.311
ABUW_0520	ABUW_0520	nucleotide-binding protein	1	core	-0.0162237	1	6.79434	0.96149	0.108176	0.98359	6.79434	0.740269	-0.384623	0.840373	6.79434	0.243455	-0.0760053	0.99957	6.79434	0.81506	0.457769	0.443397	6.79434	0.16321	128.659	103.307	104.062	84.841	110.17	114.635	100.701	151.661	68.872	111.275	109.452	108.7	108.962	142.427
ABUW_0521	ABUW_0521	rhodanese domain protein	1	core	-0.0137769	1	6.83226	0.969674	-0.0701255	1	6.83226	0.843074	0.268707	0.943748	6.83226	0.442779	0.261557	0.833867	6.83226	0.453726	0.356102	0.620646	6.83226	0.309543	101.694	112.699	104.426	95.718	77.62	122.341	90.05	111.291	139.74	117.557	110.682	139.757	164.71	79.554
ABUW_0522	ABUW_0522	hypothetical protein	1	core	-0.352995	0.0835595	9.58059	0.00900679	-0.24835	0.36569	9.58059	0.0583701	-0.313697	0.208171	9.58059	0.0165886	-0.140282	0.706058	9.58059	0.279767	0.111084	0.699791	9.58059	0.396314	846.681	885.153	783.378	748.343	563.372	728.268	707.809	732.12	644.799	746.621	730.501	803.343	780.472	796.82
ABUW_0523	ABUW_0523	hypothetical protein	1	core	-0.805148	0.029004	8.07591	0.00224453	-1.30274	2.97755e-05	8.07591	5.76059e-07	-0.734913	0.0618908	8.07591	0.0035455	1.76078	1.35323e-10	8.07591	7.48016e-13	-0.251613	0.63254	8.07591	0.320436	292.756	211.31	216.857	232.77	157.744	130.048	79.399	127.657	161.699	147.17	722.507	979.333	188.783	168.089
ABUW_0524	ABUW_0524	YCII-related protein	1	core	-0.183455	0.831461	7.74027	0.554492	-0.169235	0.914844	7.74027	0.57534	-0.0953964	1	7.74027	0.751007	1.37708	0.000156927	7.74027	3.86402e-06	0.299531	0.63254	7.74027	0.320771	185.669	187.831	162.643	163.156	180.279	140.644	188.814	138.568	157.706	192.04	338.81	611.824	154.574	227.113
ABUW_0525	ispZ	intracellular septation protein A	1	core	-4.11284	0.757404	1.51431	0.440745	-4.11284	0.824985	1.51431	0.412056	-4.11284	0.92674	1.51431	0.406085	-4.11284	0.799018	1.51431	0.397005	-2.99202	0.774348	1.51431	0.491458	4.622	0	0	2.175	0	0	0	0	0	0	0	0	0	0
ABUW_0526	ABUW_0526	PHP domain protein	1	core	0.161952	0.709704	8.61588	0.368582	-0.0844247	0.942536	8.61588	0.631928	-0.236561	0.770676	8.61588	0.179889	0.139163	0.81295	8.61588	0.423199	0.118516	0.779821	8.61588	0.49983	408.318	392.097	400.604	350.242	495.767	383.4	367.945	381.881	355.338	327.544	420.592	444.116	406.707	375.955
ABUW_0527	ABUW_0527	hypothetical protein	1	core	0.709699	0.0110447	8.65879	0.000705651	0.357991	0.437947	8.65879	0.0828578	0.483642	0.225638	8.65879	0.0186134	0.293536	0.560697	8.65879	0.15332	0.185309	0.673106	8.65879	0.367333	324.343	338.096	348.572	371.996	613.449	439.273	469.614	366.605	449.163	476.509	349.878	444.116	404.173	370.823
ABUW_0528	radC	DNA repair protein RadC	1	core	0.162314	0.701225	8.89538	0.358268	-0.00636404	1	8.89538	0.970669	0.0598752	1	8.89538	0.727999	0.0473469	0.985807	8.89538	0.782453	-0.180086	0.612883	8.89538	0.300898	446.838	509.491	466.097	465.539	568.38	466.246	408.612	529.177	530.013	461.254	498.069	458.609	358.561	423.431
ABUW_0529	coaBC	phosphopantothenoylcysteine decarboxylase/phosphopantothenate--cysteine ligase	1	core	-2.15973	0.345083	3.31448	0.0898628	-0.921778	0.824811	3.31448	0.408512	-1.64245	0.720822	3.31448	0.154307	-0.589392	0.904368	3.31448	0.587036	-0.256365	0.970609	3.31448	0.800748	5.393	14.087	17.465	8.702	0	2.89	2.905	6.547	1.996	3.59	3.689	8.282	12.67	8.982
ABUW_0530	secF	protein-export membrane protein SecF	1	core	-1.69898	0.27124	4.11299	0.0578683	-1.02799	0.673067	4.11299	0.214807	-0.926709	0.858688	4.11299	0.257606	-0.508243	0.873437	4.11299	0.525159	0.825423	0.595196	4.11299	0.280774	16.179	21.131	23.287	10.877	0	8.67	5.81	12.002	12.976	6.282	7.994	17.599	30.408	30.795
ABUW_0531	secD	protein-export membrane protein SecD	1	core	-2.98307	0.1325	3.485	0.0175159	-2.31675	0.296255	3.485	0.0419889	-2.67173	0.248894	3.485	0.0213152	-1.67149	0.508529	3.485	0.122788	-0.163818	1	3.485	0.874899	21.571	9.392	12.371	21.754	0	2.89	2.905	3.273	3.993	0.897	1.845	8.282	13.937	14.114
ABUW_0532	yajC	preprotein translocase, YajC subunit	1	core	-1.26222	0.748705	3.41362	0.422659	-2.32383	0.568171	3.41362	0.13998	-1.6855	0.863455	3.41362	0.265182	-1.71215	0.688981	3.41362	0.258108	-0.007413	1	3.41362	0.996047	16.949	4.696	9.824	26.105	10.015	0	0	4.364	5.989	0.897	0.615	6.211	11.403	21.813
ABUW_0533	tgt	queuine tRNA-ribosyltransferase	1	core	-2.95536	1.42759e-17	7.66302	4.66298e-20	-1.70628	1.35528e-07	7.66302	1.39614e-09	-2.23023	2.94393e-12	7.66302	1.18349e-14	-2.34419	1.10128e-13	7.66302	4.70395e-16	0.388456	0.421147	7.66302	0.148844	453.001	265.311	265.977	298.032	52.581	41.423	123.939	97.107	78.853	77.175	73.788	66.255	382.634	314.365
ABUW_0534	ABUW_0534	LemA family	1	core	0.403226	0.342172	7.81253	0.0883554	-0.00859037	1	7.81253	0.970625	-0.0445423	1	7.81253	0.848094	0.195685	0.797356	7.81253	0.394471	-0.103042	0.887577	7.81253	0.65388	201.077	201.918	228.5	265.401	267.915	249.499	161.702	236.766	209.609	182.168	224.438	226.717	188.783	243.794
ABUW_0535	ABUW_0535	hypothetical protein	1	core	-0.121305	0.796989	8.89154	0.503224	0.0272517	1	8.89154	0.877218	0.122483	0.96359	8.89154	0.485066	-0.0233871	1	8.89154	0.893877	0.450999	0.0712404	8.89154	0.00952259	415.251	509.491	465.37	439.434	328.008	471.062	447.343	474.623	488.091	507.918	450.722	426.517	662.641	515.816
ABUW_0536	queA	S-adenosylmethionine:tRNA ribosyltransferase-isomerase	1	core	-1.24529	4.37754e-07	8.55045	6.59931e-09	-1.12922	3.81202e-06	8.55045	5.93832e-08	-0.815172	0.00218167	8.55045	6.89461e-05	-0.776312	0.0034392	8.55045	0.000138259	0.0997184	0.867985	8.55045	0.621808	551.614	471.925	463.55	459.013	132.705	270.692	215.925	250.95	298.444	288.059	287.773	300.218	471.324	468.34
ABUW_0537	ABUW_0537	tRNA-Leu	NA	NA	-1.50066	0.931878	1.80587	0.726613	0.0234026	1	1.80587	0.995881	-4.51984	0.842212	1.80587	0.24568	-2.81932	0.871429	1.80587	0.509639	-1.2921	0.824037	1.80587	0.56109	6.163	0	0.364	0	0	1.927	0	6.547	0	0	0.615	0	0	0
ABUW_0537	ABUW_0537	-	NA	NA	-0.307127	1	2.32173	0.903164	-1.93586	0.852074	2.32173	0.45344	-5.00179	0.526835	2.32173	0.0718772	-5.00179	0.362306	2.32173	0.0642684	0.391848	1	2.32173	0.873197	2.311	7.044	6.549	0	0	6.743	0	2.182	0	0	0	0	2.534	6.416
ABUW_0538	ABUW_0538	integrase	0.0813953	cloud	0.227107	0.373428	9.31995	0.102508	0.187713	0.608973	9.31995	0.165952	0.149645	0.863455	9.31995	0.267972	0.305337	0.190356	9.31995	0.0227184	0.280238	0.18355	9.31995	0.0378169	592.446	570.536	562.883	617.818	640.992	677.212	626.474	690.658	639.808	656.883	653.024	759.863	684.18	667.224
ABUW_0539	ABUW_0539	hypothetical protein	0.0755814	cloud	-0.0364515	1	7.72596	0.889957	0.487252	0.349598	7.72596	0.0548992	0.105771	1	7.72596	0.678247	0.380532	0.526986	7.72596	0.131879	0.642368	0.0849887	7.72596	0.0124066	248.843	133.83	175.378	158.805	177.775	195.554	279.832	271.681	208.611	219.858	273.63	230.857	259.735	239.944
ABUW_0540	ABUW_0540	hypothetical protein	0.0639535	cloud	-0.191016	0.837234	7.21236	0.567607	0.206393	0.884062	7.21236	0.522662	0.210496	0.96359	7.21236	0.51318	0.0638531	1	7.21236	0.842843	0.107041	0.933698	7.21236	0.741562	144.067	129.134	110.248	187.086	100.155	130.048	168.48	145.115	152.715	166.015	118.676	163.567	107.695	187.336
ABUW_0541	ABUW_0541	DNA exonuclease	0.0639535	cloud	0.105651	0.844771	8.94942	0.57847	0.284945	0.542359	8.94942	0.126102	0.356907	0.453574	8.94942	0.054424	0.2639	0.561566	8.94942	0.15436	0.514607	0.0458292	8.94942	0.00510109	407.547	450.794	476.649	439.434	312.984	556.798	487.043	543.361	523.026	571.632	481.467	520.723	646.17	603.068
ABUW_0542	ABUW_0542	single-stranded DNA-binding protein	0.0755814	cloud	-0.158174	0.814122	7.68338	0.527269	-0.171631	0.87075	7.68338	0.478475	-0.0429281	1	7.68338	0.858213	-0.323373	0.596744	7.68338	0.179923	0.197343	0.709933	7.68338	0.412338	229.582	211.31	216.129	189.261	222.845	167.617	198.496	190.94	249.535	182.168	166.638	180.131	236.929	209.149
ABUW_0543	ABUW_0543	hypothetical protein	0.0697674	cloud	-0.399093	0.390046	7.78651	0.111036	-0.0707108	0.991198	7.78651	0.767805	0.116715	0.994456	7.78651	0.622932	-0.136397	0.889711	7.78651	0.566196	0.439579	0.255132	7.78651	0.0650976	231.123	230.093	207.761	193.612	177.775	162.801	163.639	273.863	254.526	246.78	210.911	198.765	274.939	245.077
ABUW_0544	ABUW_0544	hypothetical protein	0.0465116	cloud	-0.291318	0.721828	6.69505	0.386897	-0.0954694	0.991198	6.69505	0.767588	0.00483072	1	6.69505	0.98806	0.252677	0.814259	6.69505	0.424578	0.286496	0.66983	6.69505	0.362585	106.317	79.828	103.335	121.823	57.589	88.625	87.145	89.469	103.807	87.943	106.378	115.946	105.161	152.692
ABUW_0545	ABUW_0545	hypothetical protein	0.0406977	cloud	-0.084857	0.940583	7.9269	0.742244	-0.474862	0.386207	7.9269	0.0636562	-0.0685947	1	7.9269	0.78553	0.0034426	1	7.9269	0.989027	-0.428015	0.305816	7.9269	0.0885945	236.516	262.963	325.65	274.103	177.775	267.802	140.4	214.944	276.485	198.321	257.643	227.752	228.06	198.884
ABUW_0546	ABUW_0546	hypothetical protein	0.0755814	cloud	-1.97895	0.000165572	6.20941	5.24173e-06	-1.48424	0.00506116	6.20941	0.000202192	-1.5011	0.00436829	6.20941	0.000156951	-1.2527	0.0217967	6.20941	0.00127604	-0.904389	0.119417	6.20941	0.0197729	107.087	124.438	116.07	123.999	30.046	26.973	40.668	40.37	37.929	43.074	49.192	44.515	82.355	38.494
ABUW_0547	ABUW_0547	hypothetical protein	0.0755814	cloud	-0.487344	0.000123185	10.7563	3.74506e-06	-0.22465	0.237955	10.7563	0.0283448	-0.226227	0.290194	10.7563	0.026832	-0.237338	0.17104	10.7563	0.0198114	-0.0266819	0.966227	10.7563	0.793693	1944.52	1892.4	1950.62	1890.44	1081.67	1531.67	1643.16	1609.35	1614.99	1673.62	1625.18	1555.96	1768.73	1819.47
ABUW_0548	ABUW_0548	hypothetical protein	0.0639535	cloud	-0.19927	0.834978	7.60022	0.561827	0.28235	0.82112	7.60022	0.401364	-0.0743132	1	7.60022	0.825765	0.0283201	1	7.60022	0.932783	0.277887	0.70516	7.60022	0.406054	168.72	206.614	209.944	169.683	87.636	217.71	269.181	176.756	190.645	163.323	209.066	160.461	263.536	177.071
ABUW_0549	ABUW_0549	hypothetical protein	0.0755814	cloud	-2.41028	6.94306e-06	7.44703	1.54266e-07	-1.79515	0.00120124	7.44703	3.89346e-05	-1.7666	0.00164011	7.44703	4.78023e-05	-1.73331	0.00163947	7.44703	5.76699e-05	-0.641152	0.374254	7.44703	0.123187	271.185	211.31	303.454	385.049	20.031	62.616	60.033	78.558	80.849	61.919	103.918	36.233	269.871	146.276
ABUW_0550	ABUW_0550	hypothetical protein	0.0755814	cloud	0.625194	0.355822	6.35061	0.0944984	0.427734	0.708616	6.35061	0.24196	0.545003	0.674202	6.35061	0.133021	0.472677	0.611304	6.35061	0.190764	0.368399	0.612302	6.35061	0.298459	57.781	63.393	76.046	71.789	90.139	89.589	78.43	81.832	99.814	76.277	86.086	76.607	114.03	68.006
ABUW_0551	ABUW_0551	Rha family transcriptional regulator	0.0406977	cloud	0.156035	0.652687	8.94773	0.310272	0.0562557	0.974883	8.94773	0.707403	0.205856	0.750461	8.94773	0.165931	0.133173	0.77532	8.94773	0.368409	-0.00147623	1	8.94773	0.992121	453.001	493.056	479.924	478.592	493.263	518.265	480.265	487.716	593.894	493.559	526.354	479.314	428.246	482.455
ABUW_0552	ABUW_0552	hypothetical protein	0.0755814	cloud	0.469032	0.498556	6.79414	0.179129	-0.0137273	1	6.79414	0.968062	0.31394	0.909721	6.79414	0.354517	0.0470983	1	6.79414	0.889647	0.249747	0.749024	6.79414	0.457981	106.317	89.22	120.8	91.368	172.767	98.258	79.399	115.655	123.769	122.941	110.067	89.03	122.899	121.897
ABUW_0553	ABUW_0553	NAD-dependent DNA ligase	0.0406977	cloud	-0.00122433	1	8.72343	0.994133	-0.0650075	0.964024	8.72343	0.687384	0.0566002	1	8.72343	0.723741	0.226709	0.560697	8.72343	0.153143	0.344072	0.161707	8.72343	0.0316504	395.221	439.055	379.5	380.698	383.093	414.227	354.389	430.979	440.18	422.666	437.194	512.441	476.392	440.111
ABUW_0554	ABUW_0554	hypothetical protein	0.0406977	cloud	0.180657	0.81825	6.90731	0.533119	0.239997	0.814334	6.90731	0.393323	-0.0536031	1	6.90731	0.84963	0.167474	0.885163	6.90731	0.547866	0.400065	0.444948	6.90731	0.16495	114.021	126.786	90.6	84.841	115.178	143.534	122.971	157.117	125.766	104.994	143.887	116.982	119.098	102.65
ABUW_0555	ABUW_0555	hypothetical protein	0.0755814	cloud	-0.113424	0.950915	6.45745	0.762882	0.355213	0.768273	6.45745	0.323331	0.19386	0.983454	6.45745	0.590073	-0.123335	0.966384	6.45745	0.73319	-0.176626	0.872957	6.45745	0.63103	93.99	77.48	87.325	76.14	75.116	79.955	127.812	91.651	98.816	100.507	58.415	99.383	76.02	62.873
ABUW_0556	ABUW_0556	phage zinc-binding transcriptional activator	0.0755814	cloud	0.832404	0.0465451	7.32344	0.00417502	0.376077	0.639874	7.32344	0.188908	0.624114	0.298333	7.32344	0.0278094	0.697609	0.13473	7.32344	0.0135069	0.164576	0.828189	7.32344	0.566817	98.613	157.308	114.25	121.823	255.395	175.324	145.241	172.392	192.641	188.45	185.7	206.012	133.035	116.764
ABUW_0557	ABUW_0557	phage late control protein D	0.0755814	cloud	0.159367	0.547871	10.042	0.216839	0.0810125	0.884062	10.042	0.521523	0.129974	0.880422	10.042	0.301928	0.28732	0.184503	10.042	0.0217417	0.169414	0.463839	10.042	0.176795	938.36	1058.9	1087.92	913.675	1161.8	991.254	1006.04	1072.54	1138.88	1036.47	1181.22	1184.31	1064.28	1097.07
ABUW_0558	ABUW_0558	phage tail protein	0.0755814	cloud	0.10482	0.860979	8.63257	0.606038	0.362211	0.395093	8.63257	0.0676026	0.330695	0.595605	8.63257	0.0945234	0.1813	0.771493	8.63257	0.358658	0.14576	0.751522	8.63257	0.461429	337.44	380.358	370.768	371.996	297.961	432.53	508.345	396.065	460.143	437.922	422.436	365.438	435.848	343.877
ABUW_0559	ABUW_0559	phage-related membrane protein	0.0697674	cloud	0.245197	0.133648	10.7487	0.0180177	0.297679	0.0495039	10.7487	0.00337074	0.209009	0.377138	10.7487	0.0393247	0.203264	0.29053	10.7487	0.0444555	0.156991	0.374254	10.7487	0.122495	1661.01	1488.56	1599.87	1653.32	1882.91	1753.24	1948.17	1905.04	1796.65	1871.04	1764.76	1799.24	1854.89	1582.09
ABUW_0561	ABUW_0561	transposase	0.715116	shell	0	1	1.2601	1	0	1	1.2601	1	0	1	1.2601	1	2.15572	0.802419	1.2601	0.407142	0	1	1.2601	1	0	0	0	0	0	0	0	0	0	0	0	1.035	0	0
ABUW_0562	ABUW_0562	transposase inhibitor	NA	NA	0	1	1.21962	1	0	1	1.21962	1	0	1	1.21962	1	0	1	1.21962	1	0	1	1.21962	1	0	0	0	0	0	0	0	0	0	0	0	0	0	0
ABUW_0563	ABUW_0563	beta-lactamase OXA-23	NA	NA	-0.401102	0.195357	8.76178	0.033083	0.327188	0.39805	8.76178	0.0689086	0.131738	0.960365	8.76178	0.464306	0.173502	0.751713	8.76178	0.332982	0.405204	0.141672	8.76178	0.0257483	468.41	380.358	359.124	406.803	237.868	376.657	554.822	511.72	454.154	489.073	480.852	465.856	470.057	485.021
ABUW_0564	ABUW_0564	AAA ATPase	0.453488	shell	0.179061	0.792777	8.12151	0.497282	0.178204	0.876393	8.12151	0.49298	0.369415	0.719293	8.12151	0.152955	0.426638	0.450016	8.12151	0.097692	0.0137631	1	8.12151	0.957355	238.057	239.484	285.989	284.98	182.783	330.418	226.576	309.869	306.429	311.391	322.208	304.359	203.987	345.16
ABUW_0565	ABUW_0565	phage tail protein	0.0755814	cloud	-0.281618	0.719893	7.90365	0.384184	0.178314	0.914405	7.90365	0.574002	0.280678	0.920484	7.90365	0.374879	0.30043	0.75937	7.90365	0.34077	0.321814	0.616934	7.90365	0.305654	217.256	220.701	271.799	200.138	87.636	250.463	274.99	213.853	279.479	253.061	310.524	214.294	287.609	279.721
ABUW_0566	ABUW_0566	phage tail tube protein	0.0755814	cloud	0.300417	0.571942	8.5269	0.237609	-0.218143	0.813341	8.5269	0.387183	-0.0605821	1	8.5269	0.809273	0.0238977	1	8.5269	0.923855	0.663117	0.0665955	8.5269	0.00844993	365.945	382.705	310.732	282.804	533.325	360.281	311.785	324.053	399.256	318.57	384.312	357.156	573.951	320.781
ABUW_0567	ABUW_0567	phage tail sheath protein	0.0755814	cloud	0.522352	0.00304933	9.81103	0.000147103	0.410596	0.0372754	9.81103	0.00237888	0.115009	0.926004	9.81103	0.395974	0.341494	0.116813	9.81103	0.011153	0.32712	0.0995147	9.81103	0.0154368	748.069	840.543	788.472	737.466	1189.34	1010.52	1111.58	961.248	858.401	853.409	932.803	1022.81	922.376	904.602
ABUW_0568	ABUW_0568	phage tail fiber protein	0.0348837	cloud	0.0747579	0.808541	10.2564	0.519051	0.0278602	1	10.2564	0.805928	0.0351506	1	10.2564	0.755877	0.0104217	1	10.2564	0.926341	0.116866	0.614029	10.2564	0.302849	1202.61	1265.51	1195.62	1131.22	1327.05	1188.73	1287.81	1193.65	1354.48	1172.88	1177.53	1246.42	1184.64	1221.53
ABUW_0569	ABUW_0569	phage tail protein	0.0697674	cloud	0.0305713	1	8.56397	0.873714	0.186143	0.76524	8.56397	0.319595	0.137241	0.960365	8.56397	0.462173	0.202908	0.703035	8.56397	0.274413	0.249479	0.470366	8.56397	0.18083	366.715	347.487	363.854	348.067	297.961	400.74	458.963	345.875	414.228	376.003	392.921	414.094	382.634	424.714
ABUW_0570	ABUW_0570	phage baseplate assembly protein	0.0697674	cloud	-0.0728739	0.855695	9.35771	0.595683	0.201889	0.543428	9.35771	0.126792	0.146319	0.863455	9.35771	0.267361	0.0842818	0.872017	9.35771	0.521579	-0.0692957	0.852046	9.35771	0.600379	640.982	622.19	687.685	672.204	520.806	631.936	729.111	712.48	711.674	692.778	651.794	660.48	566.349	668.508
ABUW_0571	ABUW_0571	phage baseplate assembly protein	0.0697674	cloud	-0.147835	0.838944	7.53313	0.571451	0.141424	0.914958	7.53313	0.575784	0.0777867	1	7.53313	0.757831	-0.129418	0.912846	7.53313	0.608137	0.199927	0.727769	7.53313	0.43337	182.587	201.918	167.737	158.805	117.682	206.15	229.481	186.576	205.617	198.321	178.936	161.497	164.71	193.752
ABUW_0572	ABUW_0572	phage baseplate assembly protein	0.0755814	cloud	0.102873	0.819429	8.85936	0.536705	-0.0337188	1	8.85936	0.835517	0.0984977	0.970548	8.85936	0.54104	0.0141669	1	8.85936	0.929771	0.232823	0.429243	8.85936	0.154333	436.052	525.927	399.148	380.698	553.356	444.09	454.121	464.803	481.104	537.531	470.398	466.891	429.513	445.244
ABUW_0573	ABUW_0573	phage tail completion protein	0.0755814	cloud	0.0386805	0.989383	8.49809	0.827758	0.227327	0.632356	8.49809	0.185153	0.19417	0.858143	8.49809	0.256149	0.0720201	0.945895	8.49809	0.673073	0.465375	0.055801	8.49809	0.00660359	341.292	349.835	315.462	306.734	307.977	370.877	364.072	437.526	396.262	394.848	354.797	354.05	448.518	369.54
ABUW_0574	ABUW_0574	phage tail completion protein	0.0755814	cloud	0.1738	0.721581	8.27842	0.386143	0.0664227	0.980771	8.27842	0.7334	0.0846092	1	8.27842	0.662944	0.179965	0.768616	8.27842	0.350319	0.170749	0.684092	8.27842	0.378127	315.868	267.659	308.548	295.857	370.573	283.215	307.912	304.413	326.392	301.52	332.661	320.923	295.211	354.142
ABUW_0575	ABUW_0575	hypothetical protein	0.0755814	cloud	0.359243	0.33297	8.33455	0.08423	0.35384	0.437864	8.33455	0.0819556	0.34159	0.591716	8.33455	0.0921769	0.48987	0.145303	8.33455	0.0151144	-0.00452461	1	8.33455	0.982366	281.2	281.746	289.992	284.98	320.496	373.767	406.676	303.322	351.345	363.439	373.859	399.601	226.793	319.498
ABUW_0576	ABUW_0576	phage-related membrane protein	0.0755814	cloud	0.101611	0.98199	6.46225	0.817173	-0.0199087	1	6.46225	0.963443	-0.121861	1	6.46225	0.778374	-0.0984302	1	6.46225	0.819724	0.299861	0.774938	6.46225	0.492222	63.174	129.134	72.043	58.736	85.132	105.965	84.24	97.107	81.848	88.841	65.794	104.559	45.612	110.349
ABUW_0577	ABUW_0577	phage-related membrane protein	0.0755814	cloud	-0.00677873	1	8.74059	0.971209	0.152804	0.821211	8.74059	0.403407	0.0962866	0.98362	8.74059	0.597845	0.192512	0.715549	8.74059	0.288743	0.347946	0.235971	8.74059	0.0575698	424.496	399.141	368.221	400.277	330.511	454.686	443.47	466.985	463.137	422.666	472.243	450.327	378.833	546.611
ABUW_0578	ABUW_0578	phage tail protein	0.0872093	cloud	-1.08895	0.0875113	6.50723	0.00965263	-1.07428	0.103428	6.50723	0.00847171	-0.490707	0.813006	6.50723	0.216733	-0.755357	0.338964	6.50723	0.0576634	-0.0621351	1	6.50723	0.876565	124.807	105.655	77.137	147.928	42.566	60.689	50.35	58.919	94.823	70.893	84.241	48.656	81.088	116.764
ABUW_0579	ABUW_0579	phage head completion protein	0.0755814	cloud	0.345591	0.382598	8.331	0.107232	-0.316871	0.563261	8.331	0.136519	-0.139798	0.96359	8.331	0.507077	-0.143732	0.861523	8.331	0.493319	0.248177	0.539398	8.331	0.230805	306.623	309.921	344.934	348.067	468.225	300.555	242.069	247.677	257.52	302.417	273.63	271.232	399.105	382.371
ABUW_0580	ABUW_0580	phage small terminase subunit	0.0639535	cloud	-0.489147	0.190422	8.26313	0.0320082	-0.709439	0.0275342	8.26313	0.00161193	-0.323465	0.70284	8.26313	0.143486	-0.255791	0.67474	8.26313	0.244466	0.186517	0.69983	8.26313	0.396975	369.027	331.052	319.828	356.768	182.783	291.885	167.512	260.77	294.451	269.214	298.841	276.408	382.634	343.877
ABUW_0581	ABUW_0581	capsid protein	0.0813953	cloud	-0.418837	0.131931	8.75099	0.0173035	-0.248218	0.577676	8.75099	0.14413	-0.12353	0.960365	8.75099	0.463777	-0.129957	0.822718	8.75099	0.43918	0.0547425	0.937707	8.75099	0.74917	480.736	488.36	386.049	445.96	305.473	386.29	383.437	424.433	436.187	454.075	397.225	469.997	356.027	456.792
ABUW_0582	ABUW_0582	capsid scaffolding protein	0.0872093	cloud	0.0479207	0.957016	8.70455	0.771625	-0.0790361	0.936734	8.70455	0.623705	0.0338491	1	8.70455	0.832141	0.0517849	0.971144	8.70455	0.744375	0.223115	0.442413	8.70455	0.162403	365.175	476.621	382.047	389.4	380.589	438.31	396.025	376.425	425.208	420.872	403.989	432.728	430.78	423.431
ABUW_0583	ABUW_0583	phage-related terminase	0.0872093	cloud	0.0882761	0.744635	10.1803	0.415162	0.180428	0.449999	10.1803	0.0864647	0.133633	0.793812	10.1803	0.203141	0.22606	0.229484	10.1803	0.0302294	0.0474097	0.887577	10.1803	0.652852	1036.97	1169.25	1071.19	1146.44	1086.68	1157.91	1216.15	1239.47	1278.62	1128.01	1284.53	1214.33	1075.68	1090.65
ABUW_0584	ABUW_0584	phage-related portal protein	0.0930233	cloud	0.0596461	0.906313	9.34462	0.678216	0.00545563	1	9.34462	0.968886	0.0222616	1	9.34462	0.872996	0.115744	0.802419	9.34462	0.402882	0.253619	0.269063	9.34462	0.0705058	636.359	659.756	552.695	622.169	716.108	599.184	622.601	663.381	639.808	675.728	673.315	696.713	628.432	690.321
ABUW_0585	ABUW_0585	two-component system histidine kinase sensor component	1	core	-0.0929915	0.820018	9.65833	0.538987	-0.160257	0.742561	9.65833	0.280793	-0.0595699	1	9.65833	0.686935	-0.0248392	1	9.65833	0.865977	0.276959	0.239961	9.65833	0.0590107	759.625	885.153	861.607	765.747	678.55	792.811	685.539	761.579	782.542	786.106	842.413	721.559	1059.21	823.766
ABUW_0586	glnE	glutamate-ammonia-ligase adenylyltransferase	1	core	0.0606265	0.831461	10.5983	0.554655	0.266131	0.0958516	10.5983	0.00775482	0.120111	0.828593	10.5983	0.229424	0.254958	0.110863	10.5983	0.010307	0.0906601	0.66983	10.5983	0.363717	1452.22	1413.43	1489.98	1592.4	1297.01	1575.99	1717.72	1698.82	1450.3	1673.62	1611.04	1739.19	1509	1597.49
ABUW_0587	ilvE	branched-chain amino acid aminotransferase	1	core	0.0866231	0.917722	8.9214	0.697762	-0.157104	0.86992	8.9214	0.476957	0.150672	0.96359	8.9214	0.492386	0.119045	0.904368	8.9214	0.586978	-2.46438	7.01478e-21	8.9214	3.34876e-23	513.094	532.97	514.126	550.38	508.287	560.651	383.437	546.635	556.962	603.937	531.888	576.626	129.234	52.608
ABUW_0588	ABUW_0588	hypothetical protein	1	core	0	1	1.21962	1	0	1	1.21962	1	0	1	1.21962	1	0	1	1.21962	1	0	1	1.21962	1	0	0	0	0	0	0	0	0	0	0	0	0	0	0
ABUW_0589	ABUW_0589	hypothetical protein	0.837209	shell	0.292236	0.242078	9.12684	0.0478073	-0.197245	0.621768	9.12684	0.176845	0.054721	1	9.12684	0.704416	0.0818611	0.891785	9.12684	0.568228	-0.0315278	0.981251	9.12684	0.828325	574.726	544.71	569.432	517.749	693.573	642.533	444.438	528.086	612.858	557.274	583.54	578.697	500.465	518.382
ABUW_0590	ABUW_0590	putative polysaccharide deacetylase	0.837209	shell	-0.655928	0.216892	7.52848	0.0397816	-1.20026	0.00417053	7.52848	0.000164516	-1.42903	0.000355952	7.52848	8.1386e-06	-0.877519	0.0647714	7.52848	0.00502874	-0.216397	0.772638	7.52848	0.489014	305.853	230.093	227.409	232.77	165.256	166.654	115.225	117.837	66.875	133.71	115.601	173.92	149.506	227.113
ABUW_0591	ABUW_0591	glycosyltransferase	0.837209	shell	-0.288382	0.543683	7.62117	0.210397	-0.564102	0.136802	7.62117	0.0123053	-0.329002	0.688175	7.62117	0.137808	-0.320661	0.548287	7.62117	0.145605	-0.490681	0.152001	7.62117	0.0290252	244.22	208.962	237.961	237.12	172.767	188.81	151.051	156.025	159.702	205.5	174.017	185.307	162.176	159.107
ABUW_0592	ABUW_0592	glycosyltransferase	0.80814	shell	-1.98409	1.20377e-10	8.88356	9.07365e-13	-1.10593	0.000914837	8.88356	2.7583e-05	-1.14415	0.000571931	8.88356	1.40827e-05	-0.964657	0.00526732	8.88356	0.000224986	-0.444716	0.300478	8.88356	0.0856136	578.578	723.149	705.877	702.66	72.612	228.306	290.483	304.413	235.561	349.979	325.282	321.958	486.528	496.569
ABUW_0593	ABUW_0593	hypothetical protein	0.837209	shell	-0.0749912	0.931878	8.4211	0.727742	0.0867853	0.961372	8.4211	0.680337	-0.206534	0.900396	8.4211	0.328685	-0.223476	0.715549	8.4211	0.289231	0.127234	0.813488	8.4211	0.547062	351.307	370.966	337.657	332.839	242.876	405.557	381.501	375.334	296.448	328.441	269.326	335.416	391.503	304.1
ABUW_0594	ABUW_0594	LPS glycosyltransferase subfamily	0.168605	shell	-0.0530641	0.969834	8.8798	0.797486	-0.0943059	0.943319	8.8798	0.643086	0.0223838	1	8.8798	0.911986	0.156377	0.822141	8.8798	0.437645	-0.081935	0.906634	8.8798	0.684531	452.231	486.012	573.07	439.434	360.558	501.889	370.849	498.627	499.07	452.28	547.261	468.962	381.367	540.195
ABUW_0595	ABUW_0595	UDP-N-acetylglucosamine 2-epimerase	0.122093	cloud	-0.299077	0.353003	9.25661	0.0932176	0.205885	0.69378	9.25661	0.232431	0.13402	0.939198	9.25661	0.436423	-0.0173345	1	9.25661	0.919815	0.528731	0.0228077	9.25661	0.00196559	550.844	633.929	633.47	519.925	390.604	523.082	661.332	681.93	696.702	596.758	523.895	613.895	891.968	704.435
ABUW_0596	ABUW_0596	hypothetical protein	0.122093	cloud	0.382421	0.345083	8.79419	0.0898323	0.42347	0.353331	8.79419	0.0555742	0.49334	0.278546	8.79419	0.0253648	0.344468	0.498208	8.79419	0.118218	0.11672	0.847403	8.79419	0.595311	376.731	347.487	428.984	445.96	523.31	397.85	473.487	492.08	568.94	456.767	405.834	497.948	553.679	343.877
ABUW_0597	ABUW_0597	hypothetical protein	1	core	-0.263805	0.632862	7.43224	0.289876	-0.318993	0.632586	7.43224	0.185643	-0.448135	0.495798	7.43224	0.0630336	-0.364039	0.517877	7.43224	0.127232	0.42512	0.293548	7.43224	0.0818689	232.664	178.439	143.722	156.63	187.791	154.131	168.48	163.663	157.706	149.863	166.023	151.144	198.919	180.92
ABUW_0598	aspS	aspartyl-tRNA synthetase	1	core	-0.568936	0.989294	2.02953	0.827092	-1.45967	0.91361	2.02953	0.571914	0.895804	1	2.02953	0.727718	-0.156159	1	2.02953	0.947274	0.766835	0.949896	2.02953	0.769463	3.082	0	0	4.351	0	1.927	0	1.091	3.993	2.692	0	3.106	2.534	3.849
ABUW_0599	ABUW_0599	hypothetical protein	1	core	0.347997	0.318749	8.28067	0.0780855	0.339664	0.426298	8.28067	0.0767978	0.279554	0.70284	8.28067	0.144453	0.0471786	0.997915	8.28067	0.805781	-0.035859	0.995992	8.28067	0.851598	295.838	253.572	319.1	311.085	368.07	321.748	372.786	322.962	358.332	318.57	266.867	296.077	312.949	272.022
ABUW_0600	ABUW_0600	TonB-dependent receptor	1	core	0.216884	0.27124	10.176	0.0583043	0.334846	0.0413729	10.176	0.00272354	0.216639	0.444988	10.176	0.0523252	0.364972	0.0178818	10.176	0.00100192	-0.157464	0.438481	10.176	0.15946	985.355	1077.68	1127.22	1207.36	1054.13	1236.9	1358.49	1199.11	1172.82	1215.05	1306.05	1274.38	931.245	1049.6
ABUW_0601	ABUW_0601	phospholipase D	1	core	-0.358351	0.19577	9.24473	0.0332021	-0.0668786	0.962384	9.24473	0.682616	0.00357084	1	9.24473	0.982499	-0.0587777	0.961714	9.24473	0.717569	0.273985	0.320597	9.24473	0.0955757	599.38	720.801	531.227	539.503	373.077	594.367	627.442	607.736	690.713	622.782	625.353	600.436	590.422	638.996
ABUW_0602	ABUW_0602	hypothetical protein	1	core	-0.152386	0.760504	8.39724	0.448086	-0.154828	0.836651	8.39724	0.428334	-0.0222991	1	8.39724	0.90844	0.340278	0.398632	8.39724	0.0753193	0.403192	0.173332	8.39724	0.0351019	292.756	368.618	335.11	295.857	245.38	314.042	257.561	322.962	349.349	293.444	426.126	377.861	415.576	384.937
ABUW_0603	ABUW_0603	hypothetical protein	1	core	-0.416796	0.559799	7.97998	0.22821	-0.025566	1	7.97998	0.940115	0.131294	1	7.97998	0.69872	0.192074	0.892836	7.97998	0.570323	0.307301	0.66983	7.97998	0.363255	273.496	199.57	268.888	274.103	72.612	263.949	207.211	258.588	261.513	262.933	275.475	257.774	369.964	266.89
ABUW_0604	ABUW_0604	phosphate-starvation-inducible E	1	core	0.440008	0.369072	7.69434	0.100308	0.887561	0.012152	7.69434	0.000604547	0.506493	0.437659	7.69434	0.0512435	0.59098	0.186188	7.69434	0.0220806	0.468239	0.248921	7.69434	0.0624804	133.281	159.656	204.85	184.91	177.775	199.407	320.499	206.215	227.576	183.963	227.513	196.695	258.468	257.908
ABUW_0605	acdA	acyl-CoA dehydrogenase	1	core	0.577845	6.40437e-05	9.85547	1.81833e-06	0.337927	0.062647	9.85547	0.00453325	0.363613	0.0416922	9.85547	0.00216842	0.30094	0.115385	9.85547	0.0109587	0.124198	0.613527	9.85547	0.301551	835.896	777.15	738.988	863.641	1171.81	1169.47	1029.28	999.436	1018.1	1072.37	948.176	1006.25	833.686	804.519
ABUW_0606	acdB1	acyl-CoA dehydrogenase	1	core	0.464893	0.00112227	10.3187	4.56805e-05	0.123501	0.735818	10.3187	0.27224	0.105872	0.905354	10.3187	0.345308	0.0961359	0.793714	10.3187	0.389972	0.0845939	0.74369	10.3187	0.451207	1221.87	1117.59	1178.16	1322.65	1682.6	1466.17	1261.66	1274.39	1222.72	1311.97	1202.74	1254.7	1265.73	1235.65
ABUW_0607	ABUW_0607	hypothetical protein	1	core	-0.428341	0.468917	8.33129	0.159467	0.207608	0.876393	8.33129	0.48674	-0.178012	0.975589	8.33129	0.552042	-0.171268	0.89	8.33129	0.566648	0.330789	0.582715	8.33129	0.269464	310.476	363.922	278.712	319.786	135.209	337.161	445.407	318.597	231.569	361.645	252.724	330.24	363.629	347.727
ABUW_0608	baeS	two component signal transduction system kinase sensor component	1	core	0.244266	0.375442	9.46495	0.103954	0.397272	0.0850399	9.46495	0.00662371	0.339528	0.238215	9.46495	0.0201106	0.204151	0.570741	9.46495	0.161728	0.0592176	0.906904	9.46495	0.686423	604.002	652.712	630.559	696.133	736.139	699.369	877.258	750.668	860.397	725.981	700.986	707.066	694.316	609.484
ABUW_0609	baeR	two component signal transduction system response regulator	1	core	0.0824796	0.946195	7.90129	0.756005	-0.203228	0.843105	7.90129	0.438115	0.318068	0.813697	7.90129	0.217968	-0.0134489	1	7.90129	0.958602	0.378759	0.411109	7.90129	0.142649	211.093	241.832	207.033	243.647	205.318	251.426	144.273	244.404	260.515	300.623	189.389	247.421	315.483	234.812
ABUW_0610	ABUW_0610	hypothetical protein	1	core	0.235861	0.212491	10.0226	0.0383573	0.12606	0.722293	10.0226	0.257846	0.0170617	1	10.0226	0.87817	0.296819	0.0839049	10.0226	0.00704127	0.186565	0.316802	10.0226	0.0935663	956.85	990.808	911.819	1035.5	1086.68	1124.19	990.546	1111.82	940.248	1029.3	1135.11	1199.84	1057.94	1026.5
ABUW_0611	ABUW_0611	stearoyl-CoA 9-desaturase	1	core	0.200854	0.677919	8.94896	0.333634	-0.280333	0.617018	8.94896	0.17346	-0.180866	0.920484	8.94896	0.377609	-0.014839	1	8.94896	0.941952	0.231987	0.575873	8.94896	0.262789	607.854	464.881	423.526	441.61	698.581	511.522	415.39	469.168	465.133	492.662	573.087	473.103	394.037	570.99
ABUW_0612	ABUW_0612	hypothetical protein	1	core	0.0185306	1	8.31166	0.926069	0.0495795	1	8.31166	0.797443	0.174107	0.916223	8.31166	0.36371	0.110436	0.888898	8.31166	0.563568	0.217178	0.562592	8.31166	0.252194	291.215	305.225	340.568	298.032	310.48	276.472	294.356	315.324	338.37	333.826	287.773	341.628	400.372	311.799
ABUW_0613	ABUW_0613	glycerophosphoryl diester phosphodiesterase	1	core	0.211284	0.552885	8.8411	0.220043	0.0400645	1	8.8411	0.812762	0.182858	0.868909	8.8411	0.275914	0.327711	0.30813	8.8411	0.0493162	0.201124	0.539039	8.8411	0.22943	386.746	467.229	433.714	415.505	415.643	519.228	369.881	490.989	463.137	495.354	496.839	538.322	480.193	450.376
ABUW_0614	ABUW_0614	cobalamin adenosyltransferase	1	core	0.223243	0.617105	8.34004	0.277232	0.239968	0.691636	8.34004	0.230082	0.0272162	1	8.34004	0.891935	0.0612341	0.976104	8.34004	0.758565	0.467007	0.115322	8.34004	0.0187471	317.409	279.398	299.088	298.032	363.062	320.785	335.992	368.787	302.437	312.289	307.45	306.43	462.455	320.781
ABUW_0615	ABUW_0615	vitamin B12 receptor	0.168605	shell	-0.0911389	0.744243	10.2373	0.41435	-0.121942	0.727975	10.2373	0.262889	-0.16696	0.662946	10.2373	0.124392	-0.198992	0.365232	10.2373	0.0662536	0.0665819	0.80892	10.2373	0.53936	1267.33	1277.25	1239.65	1268.27	1184.33	1129.97	1090.28	1226.38	1097.95	1171.08	1016.43	1153.25	1299.94	1190.74
ABUW_0616	trpF	phosphoribosylanthranilate isomerase	1	core	0.410375	0.364429	8.95414	0.0977063	0.219275	0.802213	8.95414	0.371645	0.232884	0.90413	8.95414	0.341958	0.192497	0.817239	8.95414	0.431568	-2.74894	9.83292e-21	8.95414	4.94116e-23	456.083	497.752	487.201	615.643	628.473	591.477	517.059	579.367	586.907	532.147	507.907	553.851	117.831	35.927
ABUW_0617	trpB1	tryptophan synthase, beta subunit	1	core	0.141319	0.683061	9.90273	0.337766	-0.127552	0.809106	9.90273	0.380971	-0.260651	0.532396	9.90273	0.0734519	0.00831829	1	9.90273	0.954108	-3.62629	6.24471e-83	9.90273	3.13804e-86	1091.67	1124.64	1030.8	1063.78	1334.57	1033.64	938.259	1069.27	853.41	996.093	1168.92	1002.11	81.088	79.554
ABUW_0618	ABUW_0618	hypothetical protein	1	core	0.51104	0.125716	8.61133	0.0160777	0.518759	0.141702	8.61133	0.0129897	0.25089	0.830367	8.61133	0.230267	0.115295	0.902125	8.61133	0.581395	0.12251	0.824037	8.61133	0.560527	362.863	319.313	327.469	371.996	430.666	511.522	579.029	391.7	407.241	411.898	312.984	417.2	348.425	369.54
ABUW_0619	ABUW_0619	hypothetical protein	1	core	0.362397	0.242078	8.62252	0.0477479	0.298625	0.467498	8.62252	0.0946742	0.155552	0.920689	8.62252	0.384006	0.319616	0.382003	8.62252	0.0711216	-0.141395	0.723937	8.62252	0.428458	345.914	368.618	427.529	345.891	465.721	422.897	427.978	438.617	409.238	384.976	485.156	378.896	343.357	333.612
ABUW_0620	ABUW_0620	hypothetical protein	0.994186	core	0.251255	0.478901	9.12163	0.166412	0.142113	0.835004	9.12163	0.425035	0.00477475	1	9.12163	0.978627	0.0778455	0.940024	9.12163	0.660615	0.415135	0.11734	9.12163	0.0193405	563.17	486.012	519.22	517.749	683.558	540.421	545.139	611.009	543.987	518.686	553.41	536.252	760.2	551.743
ABUW_0621	ABUW_0621	transcriptional regulator, AraC family	0.988372	soft core	0.101016	0.803387	9.70416	0.51332	0.233152	0.541265	9.70416	0.124361	0.101606	0.96359	9.70416	0.502909	0.00152283	1	9.70416	0.991975	0.438393	0.0383278	9.70416	0.0039965	772.722	868.718	706.605	700.484	728.628	950.795	1019.59	876.143	818.475	935.071	806.749	788.849	1014.87	795.537
ABUW_0622	trpA	tryptophan synthase, alpha subunit	1	core	-0.76136	0.128419	7.43816	0.0167954	-0.65183	0.270131	7.43816	0.0352095	-1.03615	0.0205703	7.43816	0.00091481	-0.571067	0.355438	7.43816	0.0626928	-2.27632	6.3596e-09	7.43816	8.30902e-11	345.914	204.266	245.602	156.63	182.783	139.681	164.607	188.758	130.756	142.684	209.681	157.356	46.879	33.361
ABUW_0623	accD	acetyl-CoA carboxylase, carboxyl transferase, beta subunit	1	core	-1.13729	0.765898	2.91853	0.45415	0.192379	1	2.91853	0.892628	-0.495524	1	2.91853	0.730684	-1.34645	0.771493	2.91853	0.362722	-0.809446	0.832068	2.91853	0.578034	6.163	7.044	7.641	6.526	0	4.817	0.968	14.184	1.996	7.179	1.845	3.106	1.267	6.416
ABUW_0624	folC	folylpolyglutamate synthetase/dihydrofolate synthase	1	core	-0.186199	0.96643	4.21518	0.79087	-0.738926	0.748238	4.21518	0.291524	-0.19825	1	4.21518	0.770461	-0.942287	0.595066	4.21518	0.177813	0.609239	0.699948	4.21518	0.398572	28.505	14.087	10.552	15.228	12.519	24.083	16.461	9.82	23.955	15.255	8.609	14.493	21.539	14.114
ABUW_0625	ABUW_0625	hypothetical protein	1	core	-0.260761	0.701363	7.8107	0.361078	-0.0168948	1	7.8107	0.951249	-0.429935	0.660513	7.8107	0.122669	-0.343945	0.643928	7.8107	0.213946	0.453289	0.319714	7.8107	0.0948699	228.042	216.006	262.703	245.822	192.798	168.581	237.227	197.487	157.706	173.195	166.023	177.025	437.115	224.547
ABUW_0626	ABUW_0626	protein tyrosine/serine phosphatase	1	core	0.147719	0.730936	8.6226	0.400413	0.139014	0.826495	8.6226	0.414217	0.109796	0.963846	8.6226	0.517701	0.195761	0.676053	8.6226	0.245281	0.100412	0.818874	8.6226	0.553872	343.603	403.836	371.495	376.347	435.674	364.134	407.644	397.156	430.199	368.824	414.443	412.024	362.362	399.052
ABUW_0627	ABUW_0627	metallo-beta-lactamase superfamily protein	1	core	0.183516	0.612443	8.99622	0.273486	0.0206665	1	8.99622	0.89976	0.0678652	1	8.99622	0.677796	-0.176668	0.706058	8.99622	0.280141	0.160784	0.638493	8.99622	0.326479	501.537	516.535	482.107	495.995	605.938	517.302	515.123	505.173	597.886	470.228	450.107	427.552	558.747	477.322
ABUW_0628	ABUW_0628	peroxidase	1	core	-0.280023	0.40332	8.78041	0.117551	0.212709	0.673067	8.78041	0.215404	0.0567819	1	8.78041	0.740993	0.142329	0.802419	8.78041	0.404568	0.0734859	0.897209	8.78041	0.670967	422.185	462.534	412.247	415.505	282.938	404.593	538.361	469.168	478.109	438.819	466.709	482.42	367.43	460.641
ABUW_0629	secA	preprotein translocase, SecA subunit	1	core	-1.47896	0.458888	3.37053	0.151272	-1.24341	0.665632	3.37053	0.207039	-1.50568	0.668664	3.37053	0.129701	-0.426553	0.935549	3.37053	0.648303	0.0704392	1	3.37053	0.943796	16.949	9.392	8.369	6.526	0	7.707	5.81	5.455	4.991	4.487	10.453	9.317	8.869	6.416
ABUW_0630	ABUW_0630	hypothetical protein	1	core	-0.818789	0.0108332	7.59837	0.000680706	-0.644307	0.0702685	7.59837	0.005226	-0.511006	0.277569	7.59837	0.0251765	-0.359299	0.48319	7.59837	0.111328	0.128245	0.83219	7.59837	0.578769	264.251	244.18	196.845	176.209	117.682	157.021	155.892	168.027	203.621	156.144	193.693	195.659	205.254	186.053
ABUW_0631	ABUW_0631	metabolite transport protein	1	core	0.130189	0.687064	10.1293	0.341479	0.0775667	0.90847	10.1293	0.564544	0.013664	1	10.1293	0.91907	-0.0915297	0.865065	10.1293	0.495782	0.150715	0.576459	10.1293	0.264041	1038.51	1202.12	993.322	1105.11	1169.31	1182.95	1300.39	1017.98	1115.92	1134.29	985.07	1056.97	993.328	1209.99
ABUW_0632	ABUW_0632	hemolysin-3	1	core	0.0276238	1	8.9127	0.875698	0.181312	0.748505	8.9127	0.292196	0.0938565	0.983454	8.9127	0.585217	0.0164453	1	8.9127	0.923676	0.204192	0.541437	8.9127	0.234479	448.379	493.056	472.647	439.434	390.604	521.155	565.473	483.352	550.974	450.485	425.511	502.089	515.669	487.587
ABUW_0633	ABUW_0633	putative methyltransferase	1	core	0.10618	0.775608	9.1132	0.466144	0.108651	0.844732	9.1132	0.442215	0.118546	0.92674	9.1132	0.399733	0.0991759	0.851816	9.1132	0.479212	0.134863	0.642302	9.1132	0.336805	539.287	525.927	573.434	509.048	553.356	558.724	587.743	550.999	611.86	550.094	540.497	578.697	577.752	563.291
ABUW_0634	ABUW_0634	acetyltransferase, gnat family	1	core	0.125787	0.812265	8.31445	0.525115	0.179457	0.787063	8.31445	0.349432	0.290531	0.664461	8.31445	0.127246	0.160606	0.800329	8.31445	0.398958	0.0808233	0.897209	8.31445	0.672682	260.399	340.444	299.816	284.98	320.496	303.445	336.96	322.962	368.314	353.568	284.084	362.332	304.08	286.137
ABUW_0635	ABUW_0635	phospholipase, patatin family	1	core	0.0317856	1	8.90747	0.869863	0.2463	0.649036	8.90747	0.193668	0.097006	0.989688	8.90747	0.608732	0.25552	0.594301	8.90747	0.175005	0.123096	0.792085	8.90747	0.516402	442.986	453.142	433.35	489.469	378.085	498.035	601.299	446.255	456.15	502.533	554.64	487.596	404.173	545.328
ABUW_0636	ABUW_0636	hypothetical protein	1	core	-0.202675	0.843658	6.36933	0.57712	-0.0356875	1	6.36933	0.9185	-0.0260686	1	6.36933	0.940039	-0.200336	0.888898	6.36933	0.563707	0.283282	0.699332	6.36933	0.395878	79.352	68.089	100.788	95.718	47.574	74.175	61.001	84.014	69.87	77.175	60.26	67.29	125.433	102.65
ABUW_0637	ABUW_0637	3-hydroxyacyl-CoA dehydrogenase	1	core	0.171272	0.40407	10.1938	0.118525	0.0277298	1	10.1938	0.796519	0.091299	0.926004	10.1938	0.393345	0.1814	0.430259	10.1938	0.0879976	0.263431	0.0913562	10.1938	0.0138641	1087.82	1150.46	1032.62	1148.62	1154.29	1265.8	1116.42	1134.73	1116.92	1262.62	1235.33	1236.07	1149.17	1320.33
ABUW_0638	ABUW_0638	acetyl-CoA acetyltransferase	1	core	0.413024	0.0223794	9.44001	0.00163628	0.134344	0.751462	9.44001	0.29645	0.168662	0.782066	9.44001	0.187499	0.328437	0.106635	9.44001	0.00961862	0.184844	0.416847	9.44001	0.14593	580.89	662.104	646.205	659.151	818.767	771.618	636.157	702.66	676.739	708.931	740.954	770.215	706.986	700.586
ABUW_0639	ABUW_0639	transcriptional regulator, AraC family	1	core	-5.5904	0.206844	2.31857	0.0366915	-5.5904	0.210452	2.31857	0.0227901	-1.21312	0.965359	2.31857	0.530438	-2.6462	0.615561	2.31857	0.198433	0.264876	1	2.31857	0.892084	10.786	2.348	2.547	4.351	0	0	0	0	3.993	1.795	0	2.07	5.068	2.566
ABUW_0640	ABUW_0640	alpha-methylacyl-CoA racemase	1	core	0.35069	0.183947	9.32496	0.0299954	0.265327	0.463791	9.32496	0.0936904	0.240685	0.664461	9.32496	0.127424	0.329282	0.257227	9.32496	0.0361927	0.574422	0.00412882	9.32496	0.00023534	515.405	591.667	582.167	548.205	723.62	635.79	640.03	666.654	659.771	639.833	624.738	725.7	898.303	705.718
ABUW_0641	ABUW_0641	porin B	1	core	0.0339898	0.962358	9.82466	0.783186	-0.047194	0.969141	9.82466	0.695688	-0.124299	0.880422	9.82466	0.302158	0.0357052	0.97847	9.82466	0.765075	0.308654	0.073889	9.82466	0.0100437	886.743	946.198	850.327	870.167	886.372	919.005	894.686	853.23	822.468	855.204	867.009	964.839	1080.75	939.247
ABUW_0642	gcd	glucose dehydrogenase	1	core	-0.39687	0.0572718	10.4216	0.00545377	-0.315881	0.220733	10.4216	0.0247354	-0.353336	0.164922	10.4216	0.0118926	-0.416464	0.0443913	10.4216	0.00301135	-0.120493	0.695528	10.4216	0.391009	1534.66	1561.34	1408.84	1688.12	926.434	1325.53	1121.26	1342.04	1093.96	1329.92	1040.41	1226.75	1308.81	1381.92
ABUW_0643	cysI	sulfite reductase	1	core	-2.17615	4.62663e-06	6.9541	9.76475e-08	-2.08586	6.73671e-06	6.9541	1.10022e-07	-1.84469	9.57395e-05	6.9541	1.80414e-06	-1.91295	3.56026e-05	6.9541	7.24575e-07	-1.46709	0.00313118	6.9541	0.000163314	361.323	145.569	239.052	180.56	60.093	52.019	49.382	72.012	82.846	61.919	61.49	73.502	74.753	70.572
ABUW_0644	ABUW_0644	hypothetical protein	1	core	-1.80297	0.195809	4.96844	0.0332579	-2.40777	0.0675792	4.96844	0.00499203	-1.96411	0.225638	4.96844	0.018652	-1.79258	0.227961	4.96844	0.0297873	-0.630892	0.734392	4.96844	0.440581	99.383	25.827	45.846	34.807	12.519	22.156	8.714	15.275	24.954	8.076	16.602	19.669	45.612	3.849
ABUW_0645	ABUW_0645	quaternary ammonium compound-resistance protein	1	core	0.789802	0.0919602	7.22623	0.0102127	0.234996	0.843105	7.22623	0.439103	0.394453	0.78212	7.22623	0.190698	0.636298	0.241816	7.22623	0.0331738	-0.20776	0.769817	7.22623	0.486261	109.398	122.09	159.004	145.753	227.853	160.874	136.527	130.93	162.697	139.991	197.383	150.109	95.025	157.824
ABUW_0646	ABUW_0646	hypothetical protein	1	core	-0.082622	0.915286	8.19676	0.691984	-0.185765	0.794636	8.19676	0.358843	-0.0148083	1	8.19676	0.941114	0.132389	0.87095	8.19676	0.50572	-0.170676	0.696134	8.19676	0.393018	285.052	300.529	338.021	306.734	300.465	239.866	254.656	253.132	303.435	275.496	273.016	355.086	266.07	282.287
ABUW_0647	ABUW_0647	acetyl-CoA acetyltransferase	1	core	0.512998	0.028908	9.70243	0.00222984	0.308001	0.381883	9.70243	0.062675	0.177237	0.871056	9.70243	0.283907	0.177303	0.708505	9.70243	0.282512	0.343962	0.180772	9.70243	0.0369721	694.14	807.673	788.472	659.151	1204.36	861.206	976.022	848.866	876.367	813.027	839.338	807.484	866.628	894.337
ABUW_0648	ABUW_0648	type 4 fimbrial biogenesis protein FimT	1	core	-0.384616	0.212792	8.45593	0.0386781	0.0444845	1	8.45593	0.802596	-0.107365	0.971977	8.45593	0.546532	-0.0965689	0.90352	8.45593	0.585699	0.372785	0.183768	8.45593	0.0379078	381.353	385.053	312.915	300.208	222.845	331.381	387.31	394.974	376.299	336.518	332.046	369.579	394.037	363.124
ABUW_0649	ABUW_0649	outer membrane protein A	1	core	-5.01683	0.212357	3.11444	0.0381496	-7.40244	0.0757318	3.11444	0.00570843	-2.13572	0.871056	3.11444	0.291146	-3.90481	0.400362	3.11444	0.0762777	-1.5455	0.747133	3.11444	0.455473	43.143	4.696	5.822	6.526	0	0.963	0	0	10.98	0	0	3.106	0	3.849
ABUW_0650	ABUW_0650	hypothetical protein	1	core	0.339073	0.787799	6.2687	0.483748	0.114536	1	6.2687	0.807871	0.104106	1	6.2687	0.824449	0.771954	0.446968	6.2687	0.0962178	0.733465	0.362532	6.2687	0.116138	68.567	54.001	56.397	69.613	120.186	37.569	54.223	79.649	53.9	79.867	105.148	102.488	103.894	92.385
ABUW_0651	ABUW_0651	hypothetical protein	1	core	0.240526	0.290842	9.88999	0.0650376	0.277138	0.243195	9.88999	0.0295205	0.243953	0.453574	9.88999	0.0548338	0.171438	0.594604	9.88999	0.176032	-0.0251513	0.990092	9.88999	0.842574	763.477	929.763	914.73	1013.74	956.48	954.648	1049.61	954.701	1000.14	984.427	979.536	857.175	916.041	872.524
ABUW_0652	lysP	amino-acid transport protein	1	core	-0.618273	0.00828491	9.35733	0.000476733	-0.0881463	0.928254	9.35733	0.606674	-0.35019	0.386235	9.35733	0.0414643	-0.120234	0.851827	9.35733	0.48049	0.0508294	0.947647	9.35733	0.76526	732.661	690.279	776.829	711.361	312.984	564.504	646.808	681.93	538.996	581.503	630.272	652.198	761.467	708.284
ABUW_0653	rsmC	ribosomal RNA small subunit methyltransferase C	1	core	-0.634403	0.0108332	8.34219	0.000683197	-0.132867	0.851263	8.34219	0.451278	-0.0694379	1	8.34219	0.691857	-0.271364	0.506345	8.34219	0.121752	0.0686926	0.909588	8.34219	0.696738	360.552	363.922	341.295	326.313	177.775	261.059	323.404	330.599	364.321	327.544	293.307	292.972	333.221	334.895
ABUW_0654	ABUW_0654	uracil-xanthine permease	1	core	0.496407	0.000984126	9.86419	3.85738e-05	0.0355801	0.991198	9.86419	0.765233	0.0909862	0.943748	9.86419	0.442661	0.107533	0.771493	9.86419	0.361876	0.23902	0.19907	9.86419	0.0436562	887.513	847.587	851.055	872.342	1276.98	1109.74	875.321	891.418	915.295	942.25	937.722	893.408	960.386	968.759
ABUW_0655	typA	GTP-binding protein TypA/BipA	1	core	-7.60255	6.18709e-09	5.95406	5.75182e-11	-8.08475	1.63752e-10	5.95406	9.87451e-13	-7.36455	5.51254e-10	5.95406	3.18564e-12	-8.32842	3.42349e-11	5.95406	1.80636e-13	-3.80569	0.000157999	5.95406	4.36679e-06	317.409	32.87	182.291	158.805	2.504	0	0.968	0	0.998	0.897	0	1.035	10.136	12.831
ABUW_0656	mscL	large conductance mechanosensitive channel protein	1	core	0.0915874	0.941022	7.24393	0.743466	-0.121852	0.950406	7.24393	0.655753	-0.0331134	1	7.24393	0.902854	0.300311	0.691069	7.24393	0.262016	0.0247149	1	7.24393	0.927735	146.378	154.96	150.636	130.525	165.256	146.424	120.066	153.843	168.686	125.633	166.638	195.659	117.831	157.824
ABUW_0657	ABUW_0657	hypothetical protein	1	core	-0.0195148	1	7.91046	0.931687	0.140645	0.884062	7.91046	0.5226	0.432222	0.417887	7.91046	0.0469335	0.325549	0.529105	7.91046	0.133473	0.31306	0.424185	7.91046	0.151129	211.093	232.441	228.137	189.261	177.775	236.013	233.354	247.677	330.384	265.625	286.543	251.562	271.138	229.679
ABUW_0658	ppiC	peptidyl-prolyl cis-trans isomerase	1	core	0.0532868	1	7.20261	0.864657	0.413909	0.617018	7.20261	0.172493	0.300423	0.893793	7.20261	0.321586	0.532838	0.400362	7.20261	0.0763908	-0.0661432	0.981034	7.20261	0.823896	99.383	150.265	174.65	126.174	80.124	155.094	152.988	166.936	142.734	156.144	167.868	174.955	133.035	146.276
ABUW_0659	mutM	formamidopyrimidine-DNA glycosylase	1	core	0.131039	0.775267	8.5586	0.465745	-0.128862	0.860422	8.5586	0.464836	0.0692395	1	8.5586	0.691358	-0.029064	1	8.5586	0.867301	0.21054	0.537051	8.5586	0.227256	347.455	406.184	356.941	358.944	385.597	402.667	299.197	377.516	413.23	370.618	377.549	334.381	420.644	365.69
ABUW_0660	ABUW_0660	DNA-3-methyladenine glycosylase	1	core	0.754027	0.022472	8.52526	0.00165222	0.328303	0.607606	8.52526	0.164991	0.207366	0.920484	8.52526	0.380303	0.329507	0.570741	8.52526	0.161479	0.201665	0.696007	8.52526	0.392597	312.787	302.877	316.917	348.067	635.984	376.657	435.724	328.417	392.269	321.262	378.163	378.896	375.032	347.727
ABUW_0661	ABUW_0661	TonB-dependent receptor	NA	NA	0.198368	0.262034	10.5127	0.0534681	0.113474	0.723313	10.5127	0.259299	0.0300185	1	10.5127	0.76511	0.0927083	0.771109	10.5127	0.353771	0.242347	0.103319	10.5127	0.0161728	1354.38	1549.61	1344.81	1229.11	1662.57	1542.27	1584.1	1499.15	1485.23	1461.83	1478.22	1524.9	1401.3	1511.52
ABUW_0662	ABUW_0662	NADPH dehydrogenase	1	core	0.316222	0.106937	9.59788	0.0126282	0.130828	0.748238	9.59788	0.291695	0.175288	0.724866	9.59788	0.155537	0.189695	0.508189	9.59788	0.122578	0.00135066	1	9.59788	0.99128	713.4	725.497	792.475	730.94	893.883	842.903	768.811	789.947	781.544	844.435	767.395	837.505	715.855	742.929
ABUW_0663	ABUW_0663	auxin efflux Carrier	1	core	-0.0687015	0.941022	8.85186	0.743308	0.140618	0.876393	8.85186	0.492579	0.282679	0.750461	8.85186	0.165786	0.284639	0.570741	8.85186	0.161427	0.0804128	0.908664	8.85186	0.69161	388.287	439.055	472.283	498.17	320.496	429.64	419.263	478.987	530.013	472.022	554.025	421.341	584.087	386.22
ABUW_0664	ABUW_0664	hypothetical protein	1	core	0.389413	0.116881	8.81426	0.0143311	0.41964	0.0839692	8.81426	0.00649812	0.230118	0.683146	8.81426	0.136114	0.471018	0.0325999	8.81426	0.00203135	0.0711683	0.882418	8.81426	0.643467	365.945	392.097	395.51	461.188	488.256	470.099	496.725	501.9	428.202	457.664	502.373	519.688	448.518	393.919
ABUW_0665	ABUW_0665	thiol:disulfide interchange protein DsbC	1	core	0.295174	0.404059	8.71244	0.117969	0.465649	0.130786	8.71244	0.0115342	0.288665	0.651466	8.71244	0.117493	0.463974	0.118296	8.71244	0.0113243	0.0383079	0.984353	8.71244	0.834989	337.44	375.662	389.688	406.803	343.031	485.512	451.216	518.266	463.137	403.821	455.641	500.019	329.42	446.527
ABUW_0666	ABUW_0666	hypothetical protein	1	core	-3.45244	0.55895	2.06987	0.225761	-0.386681	1	2.06987	0.881185	-3.45244	0.753829	2.06987	0.169918	0.037576	1	2.06987	0.98552	0.573398	0.979651	2.06987	0.815719	0.77	2.348	2.911	4.351	0	0	0	2.182	0	0	1.845	1.035	10.136	0
ABUW_0667	ABUW_0667	activator of HSP90 ATPase	1	core	0.627288	0.168745	7.75353	0.0259902	-0.0826273	0.991198	7.75353	0.767727	-0.00746013	1	7.75353	0.978641	0.00143439	1	7.75353	0.995835	1.14024	0.000983193	7.75353	4.02664e-05	175.654	225.397	162.279	139.227	363.062	233.123	168.48	201.851	196.634	197.424	209.681	175.99	385.168	252.775
ABUW_0668	ABUW_0668	hypothetical protein	1	core	0.562568	0.270792	7.5876	0.057559	0.246952	0.816471	7.5876	0.396045	0.36024	0.807839	7.5876	0.213625	0.185422	0.872017	7.5876	0.521404	0.124851	0.896472	7.5876	0.668755	174.883	154.96	154.274	195.788	302.969	178.214	202.37	187.667	245.543	182.168	210.296	157.356	190.05	166.806
ABUW_0669	phnA	alkylphosphonate utilization operon protein PhnA	1	core	-0.772918	0.237675	7.00563	0.0465199	-0.0198997	1	7.00563	0.957486	-0.0562005	1	7.00563	0.880042	-0.0668863	1	7.00563	0.857165	-0.0484908	1	7.00563	0.895629	116.332	143.221	141.175	154.455	27.543	108.855	107.479	144.024	131.755	115.762	95.924	144.933	145.705	124.463
ABUW_0671	ABUW_0671	transposase	NA	NA	0	1	1.25992	1	0	1	1.25992	1	2.13233	0.92674	1.25992	0.408388	0	1	1.25992	1	0	1	1.25992	1	0	0	0	0	0	0	0	0	0.998	0	0	0	0	0
ABUW_0672	ABUW_0672	transposase inhibitor	NA	NA	0	1	1.21962	1	0	1	1.21962	1	0	1	1.21962	1	0	1	1.21962	1	0	1	1.21962	1	0	0	0	0	0	0	0	0	0	0	0	0	0	0
ABUW_0673	ABUW_0673	hypothetical protein	1	core	-0.107251	0.943136	7.11673	0.748765	-0.156062	0.942937	7.11673	0.635306	0.206168	0.965359	7.11673	0.525799	0.159765	0.92253	7.11673	0.622128	0.208521	0.792626	7.11673	0.517575	120.184	150.265	161.551	106.595	75.116	157.021	104.574	133.113	147.725	160.631	141.427	150.109	177.38	124.463
ABUW_0674	proS	prolyl-tRNA synthetase	1	core	0	1	1.59219	1	0	1	1.59219	1	2.03447	0.96354	1.59219	0.478139	0	1	1.59219	1	-4.93029	0.572421	1.59219	0.259353	0	0	0.364	8.702	0	0	0	0	0	0.897	0	0	0	0
ABUW_0675	nolG	multidrug efflux protein	1	core	0.18469	0.262034	10.8292	0.0536578	0.311804	0.0158517	10.8292	0.000844363	0.236676	0.156696	10.8292	0.0111813	0.227906	0.139307	10.8292	0.0142277	0.268685	0.0384191	10.8292	0.00401566	1654.07	1655.26	1602.41	1740.33	1780.26	1851.5	2177.65	1882.12	1987.3	1919.5	1972.6	1809.59	1868.83	1937.52
ABUW_0676	nolF	multidrug efflux protein	1	core	0.130527	0.714401	9.29692	0.375412	0.161201	0.726231	9.29692	0.261297	0.0601967	1	9.29692	0.674503	0.069483	0.924147	9.29692	0.626058	0.361657	0.0786247	9.29692	0.0112299	546.221	648.017	549.42	611.292	583.403	659.873	603.236	705.933	603.875	629.064	641.341	566.274	728.525	676.206
ABUW_0677	ABUW_0677	hypothetical protein	1	core	0.272229	0.387665	8.51685	0.109579	0.412222	0.136416	8.51685	0.0122363	0.295227	0.528766	8.51685	0.0725393	-0.0371223	1	8.51685	0.822284	0.08333	0.862313	8.51685	0.614018	301.231	370.966	329.288	348.067	348.039	416.153	434.756	435.344	397.26	414.59	308.68	320.923	324.352	354.142
ABUW_0678	pilG	type IV pilus response regulator receiver protein PilG	1	core	1.0742	0.0366777	7.31752	0.00311484	0.255407	0.870131	7.31752	0.477916	0.366524	0.881782	7.31752	0.306187	0.746347	0.255615	7.31752	0.0359017	-0.194426	0.836979	7.31752	0.583151	113.25	112.699	151.363	184.91	310.48	154.131	102.637	165.845	145.729	146.273	228.128	140.792	116.564	160.39
ABUW_0679	pilH	type IV pilus response regulator protein PilH	1	core	-0.274591	0.714401	7.81671	0.375689	0.0501014	1	7.81671	0.867467	-0.320232	0.871056	7.81671	0.288736	-0.421566	0.570741	7.81671	0.161425	0.20512	0.775057	7.81671	0.493157	220.337	253.572	224.862	250.173	235.364	146.424	288.546	192.031	215.598	162.426	214.6	126.299	269.871	247.643
ABUW_0680	pilI	type IV pilus signal transduction protein PilI	1	core	0.0100799	1	8.00513	0.964432	0.177414	0.828422	8.00513	0.418166	0.277593	0.792334	8.00513	0.202065	0.24861	0.684765	8.00513	0.251023	0.258518	0.535557	8.00513	0.224988	212.633	230.093	277.257	267.576	175.271	245.646	213.021	281.501	254.526	279.983	282.239	226.717	325.619	295.118
ABUW_0681	pilJ	type IV pilus methyl-accepting chemotaxis sensory transducer PilJ	1	core	-0.123022	0.81825	9.7221	0.533045	-0.0105057	1	9.7221	0.956766	-0.242114	0.805364	9.7221	0.21226	-0.0769642	0.955876	9.7221	0.690489	0.292642	0.384944	9.7221	0.128927	768.099	922.719	858.696	878.868	948.969	551.981	826.907	823.771	753.596	669.446	767.395	788.849	1094.69	923.849
ABUW_0682	pilL	type IV pilus hybrid sensor kinase/response regulator PilL	0.976744	soft core	0.0410452	0.890963	10.6335	0.645165	0.125097	0.580856	10.6335	0.147811	-0.019553	1	10.6335	0.821072	0.174267	0.282723	10.6335	0.0417691	0.241471	0.0450907	10.6335	0.0049849	1446.83	1634.13	1476.52	1540.19	1447.24	1580.81	1603.46	1696.64	1475.25	1543.49	1669.45	1699.86	1623.03	1755.31
ABUW_0683	ABUW_0683	hypothetical protein	0.982558	soft core	0.450479	0.243815	7.94088	0.0482116	0.357475	0.508483	7.94088	0.10949	0.273025	0.817726	7.94088	0.220868	0.18869	0.799018	7.94088	0.39612	0.314798	0.422753	7.94088	0.150132	182.587	239.484	250.696	206.665	242.876	298.629	247.879	277.136	277.483	223.448	232.432	227.752	243.264	306.667
ABUW_0684	ABUW_0684	coproporphyrinogen III oxidase	0.116279	cloud	0.164239	0.523335	9.79295	0.195133	0.422019	0.0116996	9.79295	0.000579099	0.27806	0.263945	9.79295	0.0233439	0.200408	0.458719	9.79295	0.101289	-0.0278123	0.981029	9.79295	0.821133	751.15	838.195	819.036	909.324	888.876	827.49	1026.37	1067.08	1000.14	917.123	890.99	879.95	741.195	858.41
ABUW_0685	ABUW_0685	alpha/beta hydrolase fold protein	0.145349	cloud	-0.122792	0.839863	8.92747	0.572922	-0.0267998	1	8.92747	0.900271	0.164853	0.940293	8.92747	0.438545	0.168608	0.817239	8.92747	0.427142	-0.440939	0.198769	8.92747	0.0434495	469.18	530.622	369.676	548.205	408.132	471.062	424.105	544.453	563.949	552.787	550.335	541.428	234.395	397.768
ABUW_0686	dapE	succinyl-diaminopimelate desuccinylase	1	core	-2.56602	0.346569	3.15872	0.090996	0.119906	1	3.15872	0.927716	-1.5443	0.860519	3.15872	0.261483	-1.00651	0.833643	3.15872	0.451664	-1.59038	0.595196	3.15872	0.280754	19.26	2.348	9.46	2.175	0	2.89	9.683	15.275	5.989	1.795	4.919	6.211	1.267	2.566
ABUW_0687	ecnB	entericidin EcnAB	1	core	-0.94975	0.136932	6.57565	0.0186131	0.243059	0.884062	6.57565	0.51979	0.0488008	1	6.57565	0.89729	-0.0404097	1	6.57565	0.914799	0.366789	0.64127	6.57565	0.335781	91.679	108.003	81.867	82.666	20.031	71.286	131.685	99.289	110.794	94.225	83.011	105.594	112.763	88.536
ABUW_0688	ABUW_0688	hypothetical protein	1	core	0.199841	0.6485	8.58122	0.305318	0.0121256	1	8.58122	0.94939	-0.0290643	1	8.58122	0.878886	-0.049918	0.990673	8.58122	0.792787	0.275766	0.422685	8.58122	0.149533	335.899	455.49	347.481	302.383	468.225	399.777	390.215	385.154	382.288	380.49	367.71	365.438	323.085	433.696
ABUW_0689	ABUW_0689	hypothetical protein	1	core	-0.118078	0.895733	7.51337	0.657924	-0.239335	0.795279	7.51337	0.359754	-0.234183	0.920338	7.51337	0.367919	0.158322	0.878491	7.51337	0.536878	-0.0422374	1	7.51337	0.871793	215.715	166.7	181.927	189.261	140.217	200.37	138.463	188.758	158.704	172.297	212.755	211.188	140.637	201.45
ABUW_0690	ABUW_0690	ErfK/YbiS/YcfS/YnhG family protein	1	core	-0.731792	0.11588	7.48411	0.0140628	-0.844246	0.0557952	7.48411	0.00392529	-0.585164	0.392355	7.48411	0.0425873	0.78517	0.0663251	7.48411	0.00524935	-1.16236	0.00285865	7.48411	0.000142932	208.781	211.31	168.101	189.261	75.116	159.911	123.939	106.927	134.749	145.376	298.841	409.953	62.083	88.536
ABUW_0691	ABUW_0691	tRNA-Val	NA	NA	0	1	1.21962	1	0	1	1.21962	1	0	1	1.21962	1	0	1	1.21962	1	0	1	1.21962	1	0	0	0	0	0	0	0	0	0	0	0	0	0	0
ABUW_0692	ABUW_0692	tRNA-Asp	NA	NA	0	1	1.21962	1	0	1	1.21962	1	0	1	1.21962	1	0	1	1.21962	1	0	1	1.21962	1	0	0	0	0	0	0	0	0	0	0	0	0	0	0
ABUW_0693	ABUW_0693	tRNA-Asp	NA	NA	0	1	1.30334	1	0	1	1.30334	1	0	1	1.30334	1	0	1	1.30334	1	-2.85835	0.640106	1.30334	0.334996	0	0	0	2.175	0	0	0	0	0	0	0	0	0	0
ABUW_0694	ABUW_0694	tRNA-Val	NA	NA	0	1	1.21962	1	0	1	1.21962	1	0	1	1.21962	1	0	1	1.21962	1	0	1	1.21962	1	0	0	0	0	0	0	0	0	0	0	0	0	0	0
ABUW_0695	ABUW_0695	tRNA-Asp	NA	NA	-2.1702	0.749173	2.11558	0.423716	-2.3462	0.802271	2.11558	0.373343	-4.50516	0.599141	2.11558	0.0960899	-0.98014	0.958423	2.11558	0.697107	-1.20417	0.87989	2.11558	0.639118	3.852	2.348	0.364	13.053	0	0.963	0.968	0	0	0	0	3.106	5.068	0
ABUW_0696	ABUW_0696	tRNA-Val	NA	NA	0	1	1.21962	1	0	1	1.21962	1	0	1	1.21962	1	0	1	1.21962	1	0	1	1.21962	1	0	0	0	0	0	0	0	0	0	0	0	0	0	0
ABUW_0697	ABUW_0697	hypothetical protein	1	core	0.0626709	0.928067	8.42319	0.717389	0.168346	0.762811	8.42319	0.313749	0.198013	0.830367	8.42319	0.233302	0.277214	0.440029	8.42319	0.0926131	0.506241	0.0262439	8.42319	0.00239361	325.113	316.965	283.079	295.857	280.434	360.281	354.389	362.241	361.327	378.695	376.934	386.143	401.639	375.955
ABUW_0698	ABUW_0698	flavodoxin/nitric oxide synthase	1	core	-0.201103	0.522579	10.0297	0.194435	0.0259817	1	10.0297	0.864446	0.00868789	1	10.0297	0.954394	-0.0410203	0.987539	10.0297	0.786805	0.273707	0.269213	10.0297	0.0708883	1020.02	1101.16	1088.65	981.113	698.581	1060.61	1098.02	1031.08	933.261	1196.21	1049.02	956.557	1228.99	1157.38
ABUW_0699	ABUW_0699	hypothetical protein	1	core	-2.42664	0.0693423	5.59021	0.00693423	-2.06609	0.18428	5.59021	0.0186596	-1.79563	0.370575	5.59021	0.0382679	-2.07702	0.161908	5.59021	0.0176146	0.891712	0.605936	5.59021	0.292282	171.802	9.392	53.123	50.035	0	30.826	23.239	20.731	35.933	17.948	18.447	24.846	92.491	89.819
ABUW_0700	ABUW_0700	hypothetical protein	1	core	-0.216153	0.27124	10.0955	0.058002	-0.0601381	0.919025	10.0955	0.586177	-0.116599	0.871056	10.0955	0.290189	-0.114248	0.722343	10.0955	0.298049	0.207464	0.237161	10.0955	0.0579701	1080.12	1195.07	1146.87	1081.18	856.325	1011.48	1068.98	1077.99	1042.06	1047.24	963.548	1081.82	1269.53	1184.32
ABUW_0701	ABUW_0701	drug resistance transporter, Bcr/CflA subfamily	1	core	0.136465	0.604991	10.0897	0.268598	0.0610198	0.930744	10.0897	0.613403	0.22819	0.467063	10.0897	0.057268	0.127618	0.712831	10.0897	0.286938	0.114615	0.645594	10.0897	0.340669	1040.83	1023.68	1055.9	1072.48	1139.26	1062.54	989.577	1147.82	1301.58	1124.42	1063.16	1144.97	1012.33	1176.62
ABUW_0702	ABUW_0702	nitroreductase	1	core	0.703708	0.02945	8.4608	0.00230124	0.267734	0.706899	8.4608	0.239955	0.310639	0.753829	8.4608	0.171189	0.49382	0.222333	8.4608	0.028881	0.496905	0.145714	8.4608	0.0269441	248.072	314.617	286.353	328.488	518.302	362.208	298.229	364.423	339.368	349.979	322.208	444.116	444.717	372.106
ABUW_0703	ABUW_0703	hypothetical protein	1	core	-0.00472947	1	6.97237	0.989362	-0.324371	0.78943	6.97237	0.352097	0.102575	1	6.97237	0.765066	0.129825	0.959248	6.97237	0.704392	0.148961	0.891983	6.97237	0.663338	120.954	122.09	126.985	128.35	67.605	158.947	80.367	112.382	135.747	125.633	108.837	152.18	107.695	161.674
ABUW_0704	agcS	amino acid transport protein	1	core	-1.20464	3.04159e-09	9.17533	2.75119e-11	-1.11606	2.13789e-08	9.17533	1.98748e-10	-0.92437	7.15058e-06	9.17533	9.70179e-08	-1.25	1.46217e-10	9.17533	8.71204e-13	0.243686	0.424509	9.17533	0.151511	706.467	861.674	650.571	743.993	270.418	370.877	302.102	410.249	411.234	409.206	304.375	335.416	843.822	713.417
ABUW_0705	ABUW_0705	phospholipase, patatin family	1	core	0.162122	0.677879	9.24007	0.33287	0.288121	0.429533	9.24007	0.0781788	0.355927	0.307255	9.24007	0.0289499	0.343515	0.248025	9.24007	0.0344617	0.163771	0.623591	9.24007	0.313206	498.456	568.188	582.531	569.959	505.783	630.01	669.078	608.827	696.702	660.472	671.471	639.775	508.067	722.399
ABUW_0706	ilvA2	threonine dehydratase	1	core	-0.0773438	0.840826	9.29036	0.57379	-0.129077	0.775523	9.29036	0.334566	-0.0385635	1	9.29036	0.771475	0.00142778	1	9.29036	0.991358	0.204836	0.381406	9.29036	0.127263	634.818	692.626	545.054	587.363	573.387	630.973	566.441	629.557	632.821	654.191	662.862	626.317	649.971	581.255
ABUW_0707	ABUW_0707	microcin B17 transport protein	1	core	-0.254716	0.288914	9.63967	0.0643886	-0.239095	0.417885	9.63967	0.0741274	-0.322977	0.200448	9.63967	0.0157135	-0.219332	0.452812	9.63967	0.0986314	-0.0491331	0.918916	9.63967	0.71343	862.09	894.545	796.841	904.973	748.659	679.139	724.27	746.304	642.802	760.082	708.98	764.004	725.991	825.049
ABUW_0708	ABUW_0708	hypothetical protein	1	core	0.145931	0.750162	8.61829	0.425594	0.144364	0.828909	8.61829	0.41862	0.124789	0.96359	8.61829	0.482904	0.222761	0.633901	8.61829	0.207483	-0.074748	0.897209	8.61829	0.672309	321.261	406.184	408.608	404.628	353.046	407.483	337.928	447.346	389.275	392.155	381.853	435.834	345.891	388.787
ABUW_0709	ABUW_0709	hypothetical protein	0.988372	soft core	0.374659	0.274716	8.96715	0.0592226	0.156586	0.83331	8.96715	0.422727	0.0972759	0.992337	8.96715	0.617968	0.344166	0.399475	8.96715	0.0756795	0.243855	0.514291	8.96715	0.209335	453.772	455.49	491.203	432.908	671.038	476.842	560.631	439.708	484.098	489.97	629.657	494.842	530.873	515.816
ABUW_0710	ABUW_0710	hypothetical protein	1	core	0.612627	0.116804	7.91978	0.0142924	0.261306	0.74613	7.91978	0.287536	0.409201	0.595605	7.91978	0.093849	0.393668	0.471761	7.91978	0.106002	-0.237059	0.648427	7.91978	0.343112	220.337	204.266	209.944	211.015	400.62	239.866	232.386	274.954	272.492	295.238	263.792	284.69	179.914	159.107
ABUW_0711	ABUW_0711	intracellular protease, PfpI family	1	core	0.224155	0.535988	8.76564	0.203954	0.173949	0.760944	8.76564	0.311984	0.112113	0.96359	8.76564	0.513722	0.157218	0.771493	8.76564	0.357675	0.158198	0.669264	8.76564	0.361605	402.925	429.663	360.216	413.329	503.279	439.273	442.502	484.443	428.202	469.33	400.915	506.23	426.979	383.654
ABUW_0712	gatB	glutamyl-tRNA(Gln) amidotransferase, B subunit	1	core	-2.87361	0.683321	1.96319	0.338742	-2.11887	0.856402	1.96319	0.457465	-5.18703	0.568566	1.96319	0.0856051	-1.69987	0.881805	1.96319	0.542155	-3.22067	0.54965	1.96319	0.240937	7.704	2.348	2.183	0	0	0.963	0	2.182	0	0	1.845	1.035	0	0
ABUW_0713	gatA	glutamyl-tRNA(Gln) amidotransferase, A subunit	1	core	-4.8006	0.64483	1.7283	0.302509	-4.8006	0.735818	1.7283	0.271775	-4.8006	0.863455	1.7283	0.265491	-4.8006	0.688208	1.7283	0.256016	-3.3107	0.684092	1.7283	0.377927	5.393	2.348	2.547	0	0	0	0	0	0	0	0	0	0	0
ABUW_0714	gatC	glutamyl-tRNA(Gln) amidotransferase, C subunit	1	core	0	1	1.44808	1	0	1	1.44808	1	0	1	1.44808	1	0	1	1.44808	1	-3.26272	0.852144	1.44808	0.600997	0	0	2.547	0	0	0	0	0	0	0	0	0	0	0
ABUW_0715	mreB	rod shape-determining protein MreB	1	core	-1.66863	4.70561e-08	8.54889	5.67511e-10	-1.52455	3.15046e-07	8.54889	3.64124e-09	-1.03918	0.00127948	8.54889	3.69698e-05	1.25298	1.75953e-05	8.54889	3.22727e-07	-0.657098	0.0689942	8.54889	0.00892764	421.415	403.836	354.394	459.013	122.69	128.121	129.749	154.934	190.645	211.782	712.669	1215.37	288.876	195.035
ABUW_0716	mreC	rod shape-determining protein MreC	1	core	-2.09366	4.78696e-07	8.03965	7.45707e-09	-1.30675	0.00335103	8.03965	0.000126295	-1.00296	0.0522139	8.03965	0.00283372	1.43925	0.000484898	8.03965	1.34017e-05	-0.68092	0.199511	8.03965	0.0440628	321.261	244.18	197.209	324.137	27.543	92.479	112.32	115.655	145.729	139.094	546.031	966.91	159.642	143.71
ABUW_0717	mreD	rod shape-determining protein MreD	1	core	-0.947421	0.0333939	8.14168	0.00269333	-1.03388	0.0153803	8.14168	0.000811526	-0.888165	0.0642692	8.14168	0.00371405	1.53448	1.84906e-05	8.14168	3.48441e-07	-0.348786	0.564572	8.14168	0.253954	299.69	255.92	216.129	298.032	142.721	137.754	161.702	106.927	138.742	163.323	574.931	1009.35	139.37	239.944
ABUW_0718	maf1	septum formation protein Maf	1	core	0.0761687	0.906313	8.53774	0.678824	0.381268	0.253645	8.53774	0.0316737	0.0925998	0.986881	8.53774	0.603287	0.0997596	0.89534	8.53774	0.573539	0.132494	0.747403	8.53774	0.456034	342.833	345.139	347.845	371.996	315.488	379.547	477.36	408.067	406.243	329.339	359.102	361.297	342.09	404.184
ABUW_0719	cafA	ribonuclease G	1	core	-3.46315	0.000427561	6.0166	1.54695e-05	-3.45378	0.000445526	6.0166	1.26153e-05	-3.05624	0.00228035	6.0166	7.44836e-05	-3.49267	0.000368999	6.0166	9.92032e-06	-0.412199	0.828189	6.0166	0.568853	328.195	72.784	65.858	87.017	7.512	26.01	8.714	28.368	31.94	17.05	6.149	30.022	40.544	68.006
ABUW_0720	ABUW_0720	hypothetical protein	1	core	-1.4678	0.133648	4.863	0.0179983	-1.25145	0.272087	4.863	0.0356174	-1.01374	0.55673	4.863	0.0822506	-0.767671	0.59685	4.863	0.180555	0.691148	0.541437	4.863	0.234668	44.684	39.914	25.47	23.93	2.504	23.12	11.619	24.004	15.97	26.024	23.981	24.846	34.209	42.343
ABUW_0721	wax-dgaT	bifunctional protein wax ester synthase/acyl-CoA diacylglycerol acyltransferase	1	core	0.720498	9.0278e-05	9.74933	2.65444e-06	0.317921	0.273734	9.74933	0.0360393	0.266449	0.548888	9.74933	0.0784716	0.265363	0.404128	9.74933	0.0788405	-0.0160007	1	9.74933	0.916672	723.416	802.977	714.61	750.519	1362.11	1063.5	1017.66	852.139	940.248	889.304	921.12	860.281	633.5	740.362
ABUW_0722	cysH	phosphoadenosine phosphosulfate reductase	1	core	-1.84895	0.226016	4.96123	0.0425299	-1.8943	0.279594	4.96123	0.0369513	-1.35529	0.664414	4.96123	0.125371	-1.82384	0.287724	4.96123	0.0430141	-1.86891	0.19907	4.96123	0.0436538	91.679	18.783	38.932	60.912	0	27.936	9.683	20.731	12.976	31.408	7.994	23.81	5.068	20.53
ABUW_0723	thrH	phosphoserine phosphatase/homoserine phosphotransferase bifunctional protein	1	core	0.445889	0.282562	7.93679	0.0619219	0.535613	0.19736	7.93679	0.0210253	0.254679	0.866366	7.93679	0.27404	0.444684	0.326543	7.93679	0.0541503	0.0886693	0.910695	7.93679	0.699832	205.7	187.831	243.782	241.471	285.442	240.829	332.118	234.584	251.531	222.55	261.332	266.055	216.657	274.589
ABUW_0724	ABUW_0724	membrane protein involved in aromatic hydrocarbon degradation	0.883721	shell	-2.03907	2.45189e-15	8.79562	1.04729e-17	-2.234	7.17572e-19	8.79562	1.44236e-21	-1.87655	8.39333e-14	8.79562	2.31976e-16	-1.52507	1.55853e-09	8.79562	1.01813e-11	-0.493006	0.13819	8.79562	0.0248603	839.748	671.495	692.051	696.133	157.744	195.554	108.447	213.853	212.604	201.911	270.556	244.316	409.241	528.647
ABUW_0725	ABUW_0725	NAD(P)H dehydrogenase, quinone family	1	core	-0.0200062	1	8.55941	0.91083	-0.134555	0.843105	8.55941	0.439375	-0.161783	0.907084	8.55941	0.350715	0.129364	0.833017	8.55941	0.449851	0.0678841	0.909588	8.55941	0.696038	412.17	373.314	387.141	345.891	395.612	363.171	323.404	391.7	340.366	367.926	403.989	443.081	390.236	346.443
ABUW_0726	ABUW_0726	putative transcriptional regulator (AraC family)	1	core	0.0738903	0.899492	9.04831	0.664006	-0.00876526	1	9.04831	0.95795	0.0241608	1	9.04831	0.883867	0.0740041	0.937322	9.04831	0.653223	0.336269	0.194792	9.04831	0.041895	445.297	608.103	463.914	478.592	568.38	490.329	491.884	525.904	519.033	533.942	486.386	579.732	530.873	597.936
ABUW_0727	ABUW_0727	fatty acid desaturase	1	core	0.0695213	0.897259	9.34942	0.660129	0.134517	0.812186	9.34942	0.384462	0.257615	0.595605	9.34942	0.0939156	0.244742	0.480525	9.34942	0.110472	0.258385	0.312076	9.34942	0.0913487	544.68	633.929	592.355	678.73	475.736	691.662	597.426	673.201	678.736	719.699	650.564	702.925	736.127	695.453
ABUW_0728	ABUW_0728	hypothetical protein	1	core	-0.390226	0.284591	8.45651	0.0630676	-0.364219	0.417179	8.45651	0.0736625	-0.09885	0.994456	8.45651	0.623263	-0.0563321	0.984518	8.45651	0.778581	0.023648	1	8.45651	0.90653	325.113	415.576	314.37	430.733	272.922	266.839	250.783	312.051	358.332	324.852	307.45	380.967	338.289	366.973
ABUW_0729	uppP	undecaprenyl-diphosphatase UppP	1	core	0.0218715	1	7.99285	0.914817	-0.415171	0.28644	7.99285	0.0392777	-0.165057	0.92674	7.99285	0.40583	-0.069146	0.96213	7.99285	0.725628	-1.0091	0.000121186	7.99285	3.16667e-06	322.802	288.79	252.515	226.243	330.511	280.325	214.957	243.312	262.511	288.059	281.624	292.972	120.365	107.782
ABUW_0730	ABUW_0730	transcriptional regulator, AraC family	1	core	0.024037	1	8.68553	0.895177	0.267368	0.544105	8.68553	0.127277	0.220429	0.797749	8.68553	0.207655	0.0853739	0.924147	8.68553	0.625083	-0.0280983	1	8.68553	0.872338	377.501	375.662	408.245	450.311	425.659	326.565	487.043	409.158	449.163	430.743	392.921	388.213	390.236	404.184
ABUW_0731	ABUW_0731	NADPH:quinone oxidoreductase	1	core	-0.160261	0.71964	8.63833	0.383792	-0.0387874	1	8.63833	0.827901	-0.149445	0.92674	8.63833	0.401927	-0.200973	0.689069	8.63833	0.258314	0.412059	0.115811	8.63833	0.0188847	358.241	453.142	395.51	393.75	302.969	380.511	353.421	417.886	387.279	334.723	308.065	373.72	500.465	497.852
ABUW_0732	hchA	chaperone protein	1	core	0.533671	0.0464402	8.7047	0.00415395	0.303907	0.474823	8.7047	0.097112	0.445551	0.19086	8.7047	0.0143865	0.444522	0.139307	8.7047	0.0142117	0.0601835	0.930608	8.7047	0.73791	315.868	356.879	421.707	417.68	430.666	498.035	442.502	370.97	486.094	424.461	457.486	428.587	348.425	485.021
ABUW_0733	ABUW_0733	hypothetical protein	0.0930233	cloud	0.454604	0.490558	7.09877	0.172891	0.497035	0.542363	7.09877	0.126324	0.401625	0.810765	7.09877	0.215932	-0.00542503	1	7.09877	0.986709	0.205373	0.792085	7.09877	0.515608	105.546	100.959	149.18	160.981	142.721	132.938	140.4	149.479	109.795	164.221	86.086	116.982	216.657	120.614
ABUW_0734	ABUW_0734	hypothetical protein	0.0697674	cloud	0.413028	0.559799	7.13217	0.228201	0.0369168	1	7.13217	0.912978	0.08214	1	7.13217	0.807116	-0.0524463	1	7.13217	0.875854	-0.208025	0.80892	7.13217	0.539009	174.883	96.263	177.925	108.771	220.341	143.534	157.829	125.475	156.708	139.991	135.893	127.334	125.433	116.764
ABUW_0735	ABUW_0735	hypothetical protein	0.0755814	cloud	-0.902682	0.462518	4.78388	0.154676	-0.39925	0.878034	4.78388	0.505922	-0.798498	0.782066	4.78388	0.188886	-0.188548	0.972819	4.78388	0.747946	0.606803	0.616934	4.78388	0.305677	33.898	25.827	24.378	26.105	5.008	23.12	14.524	31.642	17.967	17.05	31.975	19.669	41.811	30.795
ABUW_0736	ABUW_0736	hypothetical protein	0.0872093	cloud	-0.437265	0.990377	2.28069	0.830125	0.532271	0.992303	2.28069	0.771902	1.34346	0.960365	2.28069	0.462588	-0.205389	1	2.28069	0.917236	-0.730842	0.896882	2.28069	0.670183	0.77	2.348	4.73	4.351	2.504	0	2.905	1.091	1.996	5.384	1.23	1.035	5.068	0
ABUW_0737	ABUW_0737	hypothetical protein	0.186047	shell	-0.742402	0.3234	6.58051	0.0805626	0.0700418	1	6.58051	0.862656	-0.371281	0.916223	6.58051	0.363105	-0.687293	0.443748	6.58051	0.0944097	0.274963	0.779416	6.58051	0.498322	84.745	133.83	86.233	102.245	42.566	77.065	133.622	87.287	81.848	83.456	54.726	75.572	143.171	70.572
ABUW_0738	ABUW_0738	hypothetical protein	0.0813953	cloud	-0.12928	0.899492	7.16116	0.664901	-0.369499	0.66402	7.16116	0.205045	-0.419178	0.712832	7.16116	0.149193	0.26025	0.771493	7.16116	0.359414	-0.318182	0.581372	7.16116	0.268191	165.638	124.438	182.291	160.981	142.721	121.378	116.193	110.2	92.827	128.325	156.799	190.483	108.962	155.258
ABUW_0739	ABUW_0739	hypothetical protein	0.0930233	cloud	-0.34653	0.392585	7.97792	0.112252	-0.597261	0.0702685	7.97792	0.00522418	-0.34381	0.615819	7.97792	0.102479	-0.189626	0.771493	7.97792	0.362788	0.218292	0.608741	7.97792	0.294948	321.261	244.18	292.903	254.524	200.31	234.086	171.385	206.215	226.578	227.935	245.96	247.421	277.473	334.895
ABUW_0740	ABUW_0740	hypothetical protein	0.0523256	cloud	-1.37322	0.369072	4.24198	0.100277	0.351376	0.939755	4.24198	0.627572	-0.533996	0.961687	4.24198	0.47122	-1.57289	0.285152	4.24198	0.0424862	-0.195463	0.966252	4.24198	0.794852	24.653	16.435	15.646	26.105	12.519	4.817	38.731	14.184	12.976	16.153	7.379	6.211	12.67	20.53
ABUW_0741	ABUW_0741	hypothetical protein	0.0523256	cloud	-0.466054	0.733637	5.13945	0.4035	-1.09546	0.328403	5.13945	0.04992	-0.976116	0.540456	5.13945	0.0767192	-1.30719	0.169192	5.13945	0.0194698	0.0104723	1	5.13945	0.984494	50.847	44.61	27.289	54.385	27.543	38.533	17.429	27.277	20.961	27.819	11.068	27.951	34.209	39.777
ABUW_0742	ABUW_0742	hypothetical protein	0.0465116	cloud	-0.917609	0.0213592	7.52679	0.00155095	-0.617128	0.235167	7.52679	0.027793	-0.554173	0.417887	7.52679	0.0468801	-0.523911	0.342454	7.52679	0.058854	-0.0939843	0.930803	7.52679	0.738328	228.812	255.92	183.383	204.489	65.101	169.544	154.924	156.025	162.697	166.015	171.557	155.285	157.108	186.053
ABUW_0743	ABUW_0743	hypothetical protein	0.0581395	cloud	-1.09476	0.118561	6.06763	0.0145669	-0.57328	0.617018	6.06763	0.174253	-0.556172	0.777191	6.06763	0.184925	-0.444165	0.710341	6.06763	0.284493	0.00408203	1	6.06763	0.992234	100.924	61.045	84.414	71.789	30.046	43.349	40.668	70.921	57.892	55.638	70.099	48.656	83.622	66.722
ABUW_0744	ABUW_0744	hypothetical protein	0.174419	shell	-0.930742	0.571942	4.69782	0.237687	-1.6735	0.285442	4.69782	0.0385777	-2.66204	0.0360953	4.69782	0.00183108	-0.828874	0.711872	4.69782	0.285822	0.668765	0.69983	4.69782	0.397774	46.225	39.914	21.467	19.579	0	40.459	13.556	13.093	9.981	3.59	17.832	30.022	44.345	17.964
ABUW_0745	ABUW_0745	hypothetical protein	0.284884	shell	0.0637452	0.86153	9.89784	0.607273	0.138384	0.716874	9.89784	0.251204	0.00301527	1	9.89784	0.980046	0.14819	0.64456	9.89784	0.215738	0.225748	0.239234	9.89784	0.0586064	847.452	976.721	976.585	894.096	926.434	903.592	961.497	1009.26	932.263	883.023	968.467	989.685	1116.23	973.891
ABUW_0746	ABUW_0746	hypothetical protein	0.284884	shell	-0.233198	0.864189	6.16443	0.611511	0.135902	0.991198	6.16443	0.758518	0.297428	0.96359	6.16443	0.498117	0.259028	0.887503	6.16443	0.553067	0.857152	0.215407	6.16443	0.0503337	60.862	63.393	52.395	65.263	37.558	61.652	75.525	58.919	81.848	70.893	92.85	50.727	130.501	68.006
ABUW_0747	ABUW_0747	putative transcriptional regulator, Cro/CI family	0.186047	shell	0	1	1.21962	1	0	1	1.21962	1	0	1	1.21962	1	0	1	1.21962	1	0	1	1.21962	1	0	0	0	0	0	0	0	0	0	0	0	0	0	0
ABUW_0748	ABUW_0748	hypothetical protein	0.174419	shell	-2.04136	0.757404	1.25909	0.44299	-2.04136	0.813341	1.25909	0.392365	-2.04136	0.920484	1.25909	0.379828	-2.04136	0.771493	1.25909	0.359132	0	1	1.25909	1	0.77	0	0	0	0	0	0	0	0	0	0	0	0	0
ABUW_0749	ABUW_0749	hypothetical protein	0.0639535	cloud	0	1	1.21962	1	0	1	1.21962	1	0	1	1.21962	1	0	1	1.21962	1	0	1	1.21962	1	0	0	0	0	0	0	0	0	0	0	0	0	0	0
ABUW_0750	ABUW_0750	hypothetical protein	0.0697674	cloud	-0.129739	1	3.66684	0.895257	-0.256958	0.999465	3.66684	0.788774	-0.499515	0.98819	3.66684	0.604335	-0.883723	0.773606	3.66684	0.366783	1.91693	0.219381	3.66684	0.0514277	13.867	11.739	6.549	4.351	12.519	10.596	12.588	8.729	12.976	5.384	1.845	12.423	21.539	20.53
ABUW_0751	ABUW_0751	hypothetical protein	0.0697674	cloud	-0.0891505	0.881962	8.43548	0.636209	-0.458292	0.14563	8.43548	0.0133921	-0.329813	0.528766	8.43548	0.0724247	-0.479096	0.103204	8.43548	0.00904982	0.10036	0.8426	8.43548	0.588762	409.858	396.793	310.004	367.645	410.635	332.345	268.212	315.324	341.364	303.315	277.32	289.866	314.216	366.973
ABUW_0752	ABUW_0752	replicative DNA helicase	0.0813953	cloud	0.32826	0.280635	8.49555	0.0611334	0.0391651	1	8.49555	0.819741	0.0705722	1	8.49555	0.679621	0.0872695	0.912846	8.49555	0.607123	-0.00294413	1	8.49555	0.986139	306.623	375.662	373.678	352.418	418.147	399.777	348.579	333.873	346.355	359.85	374.474	319.888	334.488	357.992
ABUW_0753	ABUW_0753	hypothetical protein	0.0755814	cloud	0	1	1.21962	1	0	1	1.21962	1	0	1	1.21962	1	0	1	1.21962	1	0	1	1.21962	1	0	0	0	0	0	0	0	0	0	0	0	0	0	0
ABUW_0754	ABUW_0754	hypothetical protein	0.104651	cloud	0	1	1.21962	1	0	1	1.21962	1	0	1	1.21962	1	0	1	1.21962	1	0	1	1.21962	1	0	0	0	0	0	0	0	0	0	0	0	0	0	0
ABUW_0755	ABUW_0755	hypothetical protein	0.0581395	cloud	0.0861499	0.971268	6.74385	0.800198	0.351634	0.74613	6.74385	0.288059	0.211056	0.964753	6.74385	0.523558	-0.221255	0.871429	6.74385	0.506896	-0.392209	0.553181	6.74385	0.245703	107.857	91.568	101.515	126.174	67.605	132.938	119.098	136.386	114.786	119.352	80.552	89.03	96.292	65.439
ABUW_0756	ABUW_0756	hypothetical protein	0.0581395	cloud	-0.933323	0.291919	5.38881	0.0655717	0.0186582	1	5.38881	0.968511	-0.759329	0.644205	5.38881	0.114921	-0.798153	0.446834	5.38881	0.0955416	0.606183	0.522672	5.38881	0.21617	67.026	35.218	28.381	41.333	17.527	33.716	49.382	57.828	27.948	34.998	30.745	28.987	40.544	56.457
ABUW_0757	ABUW_0757	hypothetical protein	0.0813953	cloud	0	1	1.21962	1	0	1	1.21962	1	0	1	1.21962	1	0	1	1.21962	1	0	1	1.21962	1	0	0	0	0	0	0	0	0	0	0	0	0	0	0
ABUW_0758	ABUW_0758	hypothetical protein	0.0930233	cloud	0	1	1.21962	1	0	1	1.21962	1	0	1	1.21962	1	0	1	1.21962	1	0	1	1.21962	1	0	0	0	0	0	0	0	0	0	0	0	0	0	0
ABUW_0759	ABUW_0759	hypothetical protein	0.0581395	cloud	-0.188139	0.872215	6.5026	0.622371	-0.470831	0.673067	6.5026	0.212329	-0.695784	0.506318	6.5026	0.0664065	0.0662423	1	6.5026	0.857557	0.303971	0.716577	6.5026	0.420404	112.48	89.22	74.954	95.718	60.093	108.855	83.272	62.192	48.909	77.175	95.924	113.876	112.763	83.403
ABUW_0760	ABUW_0760	hypothetical protein	0.0523256	cloud	-0.0641926	0.994289	7.39288	0.835666	0.180061	0.903191	7.39288	0.548414	-0.155484	0.989072	7.39288	0.606171	-0.26425	0.785646	7.39288	0.380015	0.2078	0.765114	7.39288	0.478292	120.954	192.527	184.474	195.788	122.69	156.057	184.941	156.025	103.807	169.605	134.048	112.841	234.395	180.92
ABUW_0761	ABUW_0761	hypothetical protein	0.110465	cloud	-0.469042	0.509499	6.62788	0.184981	-0.250467	0.858764	6.62788	0.460194	-0.385248	0.85791	6.62788	0.255864	-0.193857	0.888898	6.62788	0.563419	0.0988941	0.947736	6.62788	0.766106	96.301	122.09	119.708	91.368	70.108	78.992	71.652	108.018	74.861	89.738	76.248	108.7	119.098	100.084
ABUW_0762	ABUW_0762	hypothetical protein	0.0581395	cloud	0.0138884	1	8.15628	0.942891	-0.0275508	1	8.15628	0.883558	-0.105071	0.98115	8.15628	0.575677	0.381197	0.265791	8.15628	0.0381268	-0.110868	0.816277	8.15628	0.550852	276.577	272.355	323.466	278.453	245.38	287.069	258.53	276.045	268.5	244.088	370.17	328.17	280.007	256.625
ABUW_0763	ABUW_0763	hypothetical protein	0.151163	shell	-0.317603	0.711104	7.1068	0.371378	-0.521749	0.553768	7.1068	0.132876	-0.603145	0.55673	7.1068	0.08207	-0.442486	0.614125	7.1068	0.197217	-0.209791	0.809232	7.1068	0.539878	142.526	185.483	187.385	134.876	165.256	91.515	104.574	118.929	115.784	97.815	148.806	81.784	140.637	128.312
ABUW_0764	ABUW_0764	hypothetical protein	0.0813953	cloud	0.345452	0.441248	8.08339	0.13854	0.382758	0.4608	8.08339	0.0925347	0.134554	0.975589	8.08339	0.555163	0.0229722	1	8.08339	0.919629	0.2655	0.545388	8.08339	0.237614	249.613	227.745	296.177	241.471	307.977	284.179	332.118	286.956	264.507	263.83	241.656	234.998	375.032	246.36
ABUW_0765	ABUW_0765	tRNA-Arg	NA	NA	-0.984998	0.198931	5.73503	0.0340382	-0.0369964	1	5.73503	0.931543	-0.672313	0.664461	5.73503	0.125872	-0.19354	0.937119	5.73503	0.651339	-0.440944	0.638493	5.73503	0.327832	60.092	68.089	44.39	65.263	17.527	40.459	54.223	68.738	44.916	34.998	56.571	51.762	41.811	32.078
ABUW_0766	ABUW_0766	hypothetical protein	0.0523256	cloud	0.00268406	1	5.79697	0.995216	-0.16202	0.980771	5.79697	0.735499	0.129407	1	5.79697	0.784054	0.386976	0.802419	5.79697	0.408266	-0.363874	0.74055	5.79697	0.44791	36.98	70.437	49.848	56.561	32.55	63.579	38.731	52.372	45.914	66.406	68.869	62.114	27.874	50.042
ABUW_0767	ABUW_0767	hypothetical protein	NA	NA	-0.432535	0.468917	7.6707	0.159611	0.0288272	1	7.6707	0.923331	0.211485	0.96354	7.6707	0.477936	-0.0927439	0.974717	7.6707	0.756049	0.126004	0.901114	7.6707	0.6781	235.746	201.918	176.833	178.384	90.139	215.783	226.576	218.217	273.49	237.806	199.842	203.941	135.569	233.529
ABUW_0768	ABUW_0768	hypothetical protein	0.0755814	cloud	0.191619	0.855628	6.55681	0.594425	-0.289943	0.828319	6.55681	0.417891	0.101348	1	6.55681	0.77276	0.00477324	1	6.55681	0.989001	0.0252983	1	6.55681	0.942061	70.107	110.351	87.325	108.771	75.116	113.672	61.97	79.649	86.838	100.507	87.931	82.819	110.229	75.704
ABUW_0769	ABUW_0769	hypothetical protein	0.0639535	cloud	0.39846	0.535988	7.65556	0.204026	-0.228514	0.860422	7.65556	0.462337	-0.0459408	1	7.65556	0.881766	-0.501717	0.473357	7.65556	0.107167	0.368358	0.545244	7.65556	0.237184	245.761	176.091	173.195	189.261	363.062	187.847	163.639	198.578	230.57	184.86	119.905	177.025	225.526	216.848
ABUW_0770	ABUW_0770	hypothetical protein	0.168605	shell	0.653972	0.138947	7.77448	0.0190267	0.303456	0.732134	7.77448	0.267836	0.301213	0.86366	7.77448	0.270077	0.380671	0.570741	7.77448	0.1614	0.04039	1	7.77448	0.882169	174.883	183.135	186.657	232.77	360.558	191.7	229.481	206.215	234.563	206.398	227.513	226.717	201.453	202.734
ABUW_0771	ABUW_0771	hypothetical protein	0.104651	cloud	0.112635	1	4.57158	0.879069	0.122903	1	4.57158	0.86242	-0.35837	0.992337	4.57158	0.618278	0.102127	1	4.57158	0.884662	-0.482407	0.790152	4.57158	0.512844	18.49	28.175	15.282	30.456	35.054	14.45	30.017	18.548	21.959	13.461	22.751	24.846	5.068	24.379
ABUW_0772	ABUW_0772	hypothetical protein	0.662791	shell	-0.168372	0.845164	7.23031	0.579773	0.207765	0.868389	7.23031	0.474762	0.269637	0.907084	7.23031	0.351438	0.24375	0.799018	7.23031	0.397501	0.50113	0.302005	7.23031	0.0865799	128.659	162.004	118.253	113.122	137.713	111.745	179.131	147.297	190.645	155.247	183.855	145.968	187.516	124.463
ABUW_0773	ABUW_0773	hypothetical protein	0.593023	shell	-0.355057	0.32157	8.37523	0.0792786	-0.0490865	1	8.37523	0.801058	-0.106139	0.983454	8.37523	0.585145	-0.104556	0.905295	8.37523	0.589124	0.165775	0.69816	8.37523	0.394688	331.277	378.01	316.189	330.663	220.341	302.482	337.928	334.964	377.297	278.188	298.226	342.663	333.221	354.142
ABUW_0774	ABUW_0774	hypothetical protein	0.651163	shell	-0.220139	0.764805	7.38752	0.452168	-0.15582	0.919025	7.38752	0.583856	-0.0747437	1	7.38752	0.791403	0.193114	0.858363	7.38752	0.490315	0.0181948	1	7.38752	0.94859	151	185.483	155.73	184.91	122.69	150.278	111.352	185.485	160.701	155.247	155.57	217.399	149.506	174.505
ABUW_0776	ABUW_0776	hypothetical protein	0.0988372	cloud	0.0204706	1	9.37476	0.881958	-0.249686	0.390741	9.37476	0.065257	-0.196088	0.705151	9.37476	0.145282	-0.131207	0.746081	9.37476	0.326741	0.488718	0.00537798	9.37476	0.000318986	751.15	709.062	560.699	563.433	706.093	730.195	633.252	585.914	612.858	668.549	633.347	676.009	799.477	698.019
ABUW_0777	ABUW_0777	phage head morphogenesis protein	0.331395	shell	0.16866	0.635013	8.71239	0.292424	0.307891	0.317927	8.71239	0.0464909	0.20374	0.782066	8.71239	0.187226	0.110917	0.846522	8.71239	0.471336	-0.0768223	0.867182	8.71239	0.620754	391.369	392.097	430.803	395.926	403.124	445.053	505.44	453.892	453.156	451.383	432.89	392.354	358.561	392.636
ABUW_0778	ABUW_0778	hypothetical protein	0.238372	shell	-0.0260396	1	7.42479	0.92249	0.0281442	1	7.42479	0.913162	0.0519319	1	7.42479	0.839681	0.322106	0.627998	7.42479	0.203863	0.283525	0.580217	7.42479	0.267367	150.23	171.396	146.633	176.209	167.76	138.718	141.368	181.12	165.691	165.118	212.755	174.955	206.521	160.39
ABUW_0779	ABUW_0779	hypothetical protein	NA	NA	-1.11936	0.370895	4.99999	0.10139	-0.714423	0.742786	4.99999	0.281064	-0.375926	0.976695	4.99999	0.564897	-0.210283	0.971144	4.99999	0.74518	0.140255	0.983983	4.99999	0.834259	37.75	46.958	31.291	13.053	0	32.753	23.239	27.277	35.933	28.716	44.273	25.881	25.34	24.379
ABUW_0780	ABUW_0780	hypothetical protein	0.610465	shell	0.660829	0.245783	6.92036	0.0494036	0.17957	0.919383	6.92036	0.587327	0.0903434	1	6.92036	0.784578	0.200924	0.881363	6.92036	0.540652	-0.40309	0.540097	6.92036	0.232991	111.71	115.046	120.436	95.718	230.356	122.341	135.559	117.837	125.766	115.762	121.135	133.545	67.151	91.102
ABUW_0781	ABUW_0781	hypothetical protein	0.354651	shell	0.0518321	0.995296	7.49586	0.840104	0.279082	0.724159	7.49586	0.260006	-0.115958	1	7.49586	0.642531	0.0904763	0.960318	7.49586	0.713896	0.353604	0.424509	7.49586	0.151707	164.868	178.439	168.101	165.332	157.744	182.067	237.227	171.301	145.729	169.605	185.7	168.743	220.458	184.77
ABUW_0782	ABUW_0782	prophage LambdaCh01, coat protein	NA	NA	0.311295	0.280293	8.69512	0.0609884	0.41511	0.114412	8.69512	0.00981569	0.29111	0.518814	8.69512	0.0699987	0.2727	0.430592	8.69512	0.0882822	0.152387	0.647282	8.69512	0.342344	335.899	387.401	363.127	402.452	428.163	430.603	501.567	440.799	422.213	454.075	402.759	443.081	401.639	399.052
ABUW_0783	ABUW_0783	hypothetical protein	0.302326	shell	0.843971	0.288914	6.00447	0.0643522	0.152689	0.980771	6.00447	0.734689	0.283263	0.965359	6.00447	0.526883	-0.535554	0.671633	6.00447	0.241082	-0.231006	0.856707	6.00447	0.605937	53.929	61.045	73.499	54.385	137.713	64.542	72.621	52.372	70.868	68.201	35.664	41.409	43.078	62.873
ABUW_0784	ABUW_0784	hypothetical protein	0.267442	shell	-0.0469844	1	7.1723	0.863666	-0.14193	0.923424	7.1723	0.593961	0.260907	0.89201	7.1723	0.317883	0.100445	0.95891	7.1723	0.700208	0.161204	0.80892	7.1723	0.539063	129.429	157.308	144.086	119.648	112.674	147.388	114.257	139.659	176.671	162.426	154.34	140.792	125.433	160.39
ABUW_0785	ABUW_0785	hypothetical protein	0.540698	shell	-0.0875662	0.928159	7.51947	0.719806	0.332188	0.585672	7.51947	0.152893	0.00795674	1	7.51947	0.972866	0.316184	0.590242	7.51947	0.1703	-0.379327	0.353463	7.51947	0.111573	178.735	166.7	173.195	202.314	147.729	166.654	225.608	207.307	159.702	190.245	191.849	232.928	134.302	136.011
ABUW_0786	ABUW_0786	hypothetical protein	0.0755814	cloud	-0.345	0.773769	6.17762	0.464456	-0.0318746	1	6.17762	0.944371	0.0524974	1	6.17762	0.908107	-0.218757	0.924349	6.17762	0.631484	0.189223	0.906904	6.17762	0.687242	80.893	91.568	64.402	28.28	62.597	67.432	113.288	51.281	92.827	85.251	64.564	79.713	39.277	68.006
ABUW_0787	ABUW_0787	hypothetical protein	0.19186	shell	-0.244344	0.765108	7.02683	0.452913	-0.128427	0.963713	7.02683	0.685905	-0.10172	1	7.02683	0.747597	-0.301864	0.75937	7.02683	0.340737	-0.241298	0.740393	7.02683	0.447584	154.082	117.394	147.725	154.455	70.108	147.388	130.717	118.929	114.786	142.684	94.695	125.263	106.428	136.011
ABUW_0788	ABUW_0788	hypothetical protein	0.244186	shell	0	1	1.21962	1	0	1	1.21962	1	0	1	1.21962	1	0	1	1.21962	1	0	1	1.21962	1	0	0	0	0	0	0	0	0	0	0	0	0	0	0
ABUW_0789	ABUW_0789	hypothetical protein	0.354651	shell	-0.243624	0.85525	5.72888	0.593501	0.33454	0.841336	5.72888	0.434518	0.501588	0.83385	5.72888	0.237059	0.246241	0.888898	5.72888	0.562124	0.38889	0.663835	5.72888	0.356937	43.143	46.958	47.665	43.508	32.55	39.496	57.128	54.554	78.853	48.459	51.037	52.797	46.879	68.006
ABUW_0790	ABUW_0790	putative tail fiber	0.0813953	cloud	-1.75054	0.0963533	4.71324	0.0110318	-0.656197	0.74613	4.71324	0.286459	-1.12908	0.525443	4.71324	0.0714211	-0.366945	0.881805	4.71324	0.542083	-0.0211379	1	4.71324	0.974345	55.47	16.435	18.557	28.28	10.015	11.56	27.112	20.731	16.968	17.948	35.664	21.74	15.204	26.946
ABUW_0791	ABUW_0791	hypothetical protein	0.296512	shell	0	1	1.21962	1	0	1	1.21962	1	0	1	1.21962	1	0	1	1.21962	1	0	1	1.21962	1	0	0	0	0	0	0	0	0	0	0	0	0	0	0
ABUW_0792	ABUW_0792	hypothetical protein	0.145349	cloud	0.220464	0.728576	7.61221	0.396141	0.28642	0.71916	7.61221	0.253563	0.361744	0.70965	7.61221	0.147105	0.328563	0.608163	7.61221	0.185963	0.202809	0.708289	7.61221	0.409491	171.802	152.613	207.033	191.437	217.837	157.984	218.83	175.665	224.582	197.424	214.6	186.342	200.186	238.661
ABUW_0793	ABUW_0793	hypothetical protein	0.662791	shell	-0.235892	0.750042	7.52041	0.425149	-0.0216047	1	7.52041	0.940378	-0.0650456	1	7.52041	0.821432	-0.0217685	1	7.52041	0.939562	-0.0192784	1	7.52041	0.946578	174.883	213.658	209.216	152.279	100.155	206.15	171.385	204.033	197.632	170.502	161.104	210.153	179.914	165.523
ABUW_0794	ABUW_0794	helix-turn-helix domain protein	0.662791	shell	-0.265856	0.906313	5.35274	0.677587	0.527878	0.813341	5.35274	0.392247	-0.537126	0.926004	5.35274	0.395607	0.611844	0.738078	5.35274	0.318578	-0.645906	0.612883	5.35274	0.300383	27.735	42.262	37.841	54.385	7.512	43.349	62.938	33.824	19.963	26.921	49.192	52.797	13.937	41.06
ABUW_0795	ABUW_0795	hypothetical protein	NA	NA	0.758872	0.158335	7.2292	0.0235048	0.546729	0.47157	7.2292	0.0957358	0.501287	0.664461	7.2292	0.125954	0.111715	0.966384	7.2292	0.733776	0.782585	0.0970425	7.2292	0.0149465	110.939	122.09	149.908	91.368	250.387	134.864	186.877	147.297	170.682	157.939	129.129	114.911	215.39	192.469
ABUW_0796	ABUW_0796	hypothetical protein	0.145349	cloud	0.102834	0.912046	7.88693	0.687185	0.13938	0.914405	7.88693	0.574011	0.375369	0.664461	7.88693	0.126977	0.323772	0.608249	7.88693	0.186494	0.227355	0.659781	7.88693	0.354259	187.98	244.18	229.592	193.612	255.395	191.7	210.116	254.223	300.44	252.164	292.077	225.681	206.521	270.739
ABUW_0797	ABUW_0797	lipoprotein, putative	0.186047	shell	-0.307463	0.590695	7.44053	0.257205	0.245604	0.782362	7.44053	0.343252	-0.0108091	1	7.44053	0.966825	0.0945439	0.960318	7.44053	0.714206	0.140299	0.8426	7.44053	0.588667	175.654	176.091	191.023	132.7	107.667	160.874	200.433	212.762	165.691	183.963	170.327	197.73	152.04	197.601
ABUW_0798	ABUW_0798	hypothetical protein	0.186047	shell	0.367276	0.235678	8.95486	0.0458161	0.0982549	0.919025	8.95486	0.586472	0.269185	0.674202	8.95486	0.133624	0.353974	0.301996	8.95486	0.0476516	0.121458	0.779093	8.95486	0.497797	416.792	460.186	456.637	491.644	635.984	462.393	443.47	481.169	553.968	498.944	493.15	598.366	515.669	459.358
ABUW_0799	ABUW_0799	Arc domain protein DNA binding domain protein	0.156977	shell	-4.27786	0.757404	1.41903	0.439326	-4.27786	0.824985	1.41903	0.411556	-4.27786	0.92674	1.41903	0.405785	-4.27786	0.799018	1.41903	0.397014	0	1	1.41903	1	0.77	4.696	0	0	0	0	0	0	0	0	0	0	0	0
ABUW_0800	ABUW_0800	hypothetical protein	0.156977	shell	0.0485261	1	3.73039	0.964014	-0.0345593	1	3.73039	0.972934	-0.881052	0.92674	3.73039	0.400678	-0.525765	0.913362	3.73039	0.610793	0.256026	0.971448	3.73039	0.804477	14.638	11.739	9.824	13.053	20.031	7.707	10.651	15.275	9.981	4.487	3.074	15.529	6.335	19.247
ABUW_0801	ABUW_0801	hypothetical protein	0.168605	shell	-0.0131898	1	8.6524	0.940088	0.289532	0.449999	8.6524	0.08656	0.0395732	1	8.6524	0.815336	0.0338973	1	8.6524	0.840811	-0.000761686	1	8.6524	0.996455	436.052	361.574	383.139	378.523	393.108	383.4	524.805	451.71	404.247	428.051	378.163	432.728	354.76	369.54
ABUW_0802	ABUW_0802	hypothetical protein	0.174419	shell	-0.274418	0.931878	4.27099	0.729204	-0.962548	0.673542	4.27099	0.218677	-0.231018	1	4.27099	0.759162	-0.209507	0.985016	4.27099	0.779792	0.888976	0.549925	4.27099	0.241498	14.638	28.175	11.279	17.403	25.039	9.633	8.714	12.002	15.97	18.845	15.987	18.634	10.136	38.494
ABUW_0803	ABUW_0803	hypothetical protein	0.174419	shell	-1.10493	0.137118	5.9847	0.0186729	-0.214756	0.938834	5.9847	0.626283	-0.155486	1	5.9847	0.722973	-0.5506	0.642348	5.9847	0.212725	-0.448478	0.621977	5.9847	0.31177	63.944	84.524	76.046	71.789	10.015	49.129	58.097	66.556	74.861	56.535	46.732	50.727	49.413	53.891
ABUW_0804	ABUW_0804	tail tape measure protein	NA	NA	0.115527	0.484948	10.9044	0.169975	0.0546729	0.878034	10.9044	0.506322	0.14079	0.566599	10.9044	0.0851322	0.131754	0.471397	10.9044	0.10565	0.163017	0.201845	10.9044	0.0450347	1778.11	1868.92	1974.27	1849.1	1742.7	2040.31	1800.02	1941.04	2081.12	1935.65	1984.28	1904.83	2010.73	2077.38
ABUW_0805	ABUW_0805	hypothetical protein	0.616279	shell	0.611117	0.377769	6.55542	0.104788	-0.122649	0.984731	6.55542	0.744239	0.217007	0.975671	6.55542	0.558156	0.649416	0.400362	6.55542	0.0766207	-0.364119	0.642076	6.55542	0.336525	84.745	77.48	82.595	91.368	117.682	123.305	63.906	85.105	87.836	102.301	107.607	143.898	38.01	89.819
ABUW_0806	ABUW_0806	bacteriophage D3 - Orf22	0.255814	shell	0.705025	0.27124	6.57806	0.0578109	0.0543279	1	6.57806	0.882619	0.0993611	1	6.57806	0.785934	0.107327	0.980744	6.57806	0.768065	0.132404	0.92094	6.57806	0.718465	83.975	89.22	83.686	82.666	170.263	105.965	62.938	115.655	91.829	93.328	95.309	85.925	98.826	74.421
ABUW_0807	ABUW_0807	hypothetical protein	0.296512	shell	0.501781	0.477251	7.5432	0.165719	0.185947	0.928254	7.5432	0.603405	0.165216	1	7.5432	0.643977	0.194536	0.90352	7.5432	0.585092	0.0889796	0.971448	7.5432	0.803712	176.424	180.787	214.31	97.894	275.426	213.857	257.561	141.841	238.556	162.426	233.047	164.602	159.642	166.806
ABUW_0808	ABUW_0808	hypothetical protein	0.139535	cloud	0.270395	0.302792	10.1765	0.0695356	-0.0924659	0.890777	10.1765	0.530661	-0.0671434	1	10.1765	0.648135	-0.0904402	0.879443	10.1765	0.538073	-0.0545316	0.918374	10.1765	0.712779	1176.42	1234.99	1099.93	1079.01	1652.56	1161.76	1105.77	1128.18	1160.84	1139.67	1047.17	1162.57	905.905	1090.65
ABUW_0809	ABUW_0809	hypothetical protein	0.19186	shell	0.444951	0.596017	6.29686	0.262068	-0.113351	0.992613	6.29686	0.773774	-0.370356	0.907084	6.29686	0.350065	0.181862	0.928341	6.29686	0.637709	-0.187466	0.870089	6.29686	0.626989	65.485	79.828	90.236	84.841	85.132	102.112	69.716	61.101	59.888	51.151	102.073	54.867	87.423	59.024
ABUW_0810	ABUW_0810	hypothetical protein	0.30814	shell	0.0498015	0.995296	7.5712	0.840309	0.490885	0.284241	7.5712	0.0379941	0.300572	0.795564	7.5712	0.204488	0.226383	0.756551	7.5712	0.337216	0.401518	0.310895	7.5712	0.0906784	161.786	178.439	158.277	160.981	147.729	185.92	249.815	219.309	218.593	198.321	213.37	170.814	176.113	224.547
ABUW_0811	ABUW_0811	hypothetical protein	0.0872093	cloud	-0.245671	0.842321	6.59253	0.575868	-0.19512	0.948326	6.59253	0.651438	-0.156497	1	6.59253	0.715894	-0.13488	0.974587	6.59253	0.75278	0.801482	0.237161	6.59253	0.0579793	88.597	89.22	88.78	106.595	35.054	104.038	66.811	87.287	79.851	79.867	77.477	80.748	221.725	97.517
ABUW_0812	ABUW_0812	hypothetical protein	0.0872093	cloud	1.7282	0.444377	3.48153	0.140571	1.96622	0.442532	3.48153	0.0843924	1.84344	0.622518	3.48153	0.105109	1.49731	0.608433	3.48153	0.18681	0.250809	0.979899	3.48153	0.817416	3.852	2.348	5.458	8.702	12.519	9.633	16.461	9.82	11.978	12.563	12.298	6.211	1.267	14.114
ABUW_0813	ABUW_0813	hypothetical protein	0.0872093	cloud	0.289003	0.616012	7.37805	0.276431	0.168608	0.883095	7.37805	0.51504	0.329665	0.78909	7.37805	0.198961	0.25352	0.741244	7.37805	0.322165	-0.0131976	1	7.37805	0.958397	117.873	173.744	174.65	163.156	157.744	174.361	169.448	144.024	179.665	175.887	148.191	182.201	152.04	168.089
ABUW_0814	ABUW_0814	hypothetical protein	0.389535	shell	-0.266862	0.78182	6.50541	0.474985	-0.0583128	1	6.50541	0.870673	0.13809	1	6.50541	0.69688	0.201277	0.891785	6.50541	0.568686	-0.579017	0.360287	6.50541	0.114966	89.368	93.915	86.597	100.069	77.62	70.322	68.748	105.835	91.829	109.48	78.707	128.369	51.947	65.439
ABUW_0815	ABUW_0815	site-specific recombinase, phage integrase family	0.0872093	cloud	0.0969	0.859639	8.51061	0.601747	0.106676	0.903821	8.51061	0.554368	0.0392162	1	8.51061	0.827581	0.273633	0.51243	8.51061	0.124407	-0.245608	0.455262	8.51061	0.171914	305.853	373.314	366.401	417.68	328.008	361.244	338.896	375.334	377.297	312.289	394.151	396.495	276.206	346.443
ABUW_0816	ABUW_0816	tRNA-Arg	NA	NA	0.980142	0.54559	5.13795	0.213252	-0.358345	0.945447	5.13795	0.64756	0.31041	1	5.13795	0.687626	-0.42634	0.90352	5.13795	0.585371	1.15845	0.393376	5.13795	0.132839	35.439	21.131	31.655	23.93	100.155	12.523	14.524	30.55	38.927	33.203	11.683	31.057	84.889	34.644
ABUW_0817	aroP2	aromatic amino acid transport protein	0.994186	core	-0.28689	0.40407	8.31835	0.118683	-0.52448	0.0502143	8.31835	0.00343658	-0.432691	0.193941	8.31835	0.0147716	-0.179858	0.726833	8.31835	0.302969	0.02121	1	8.31835	0.903713	389.057	316.965	360.216	369.821	292.953	278.399	233.354	260.77	267.502	264.727	324.052	292.972	339.556	363.124
ABUW_0818	prpF	AcnD-accessory protein PrpF	0.994186	core	0.183483	0.775999	8.43235	0.467165	0.410287	0.477267	8.43235	0.0979958	0.439077	0.540456	8.43235	0.075995	0.583853	0.162385	8.43235	0.0178705	-0.183121	0.757371	8.43235	0.46886	284.282	319.313	225.226	358.944	262.907	389.18	414.422	374.243	450.161	365.234	518.976	357.156	209.055	268.173
ABUW_0819	ispA	polyprenyl synthetase	0.994186	core	-2.66135	0.222464	3.7734	0.0415786	-2.45575	0.34089	3.7734	0.0528465	-1.58702	0.782066	3.7734	0.189902	-3.58142	0.0849821	3.7734	0.00715301	-2.09491	0.334262	3.7734	0.101183	41.602	9.392	25.106	15.228	0	6.743	3.873	5.455	12.976	4.487	3.689	0	0	8.982
ABUW_0820	ABUW_0820	hypothetical protein	0.994186	core	0.0616403	1	6.71696	0.847495	0.415845	0.62348	6.71696	0.177801	0.264985	0.924495	6.71696	0.390704	0.344991	0.690617	6.71696	0.260348	-0.146464	0.882511	6.71696	0.644145	95.531	96.263	89.872	93.543	67.605	119.451	141.368	111.291	119.777	111.275	116.216	122.158	76.02	80.837
ABUW_0821	ABUW_0821	band 7 protein	0.994186	core	0.203549	0.577297	8.95523	0.241943	0.335944	0.319752	8.95523	0.0477269	0.165577	0.900396	8.95523	0.329379	0.0499122	0.980744	8.95523	0.768578	0.128512	0.742683	8.95523	0.450088	488.44	453.142	503.938	417.68	500.775	549.091	629.379	550.999	530.013	533.044	435.964	523.829	423.178	547.894
ABUW_0822	ABUW_0822	hypothetical protein	1	core	0.375287	0.262081	8.43648	0.0537991	0.123553	0.883095	8.43648	0.517834	-0.0534822	1	8.43648	0.779792	0.319872	0.433403	8.43648	0.0897296	-0.223669	0.539849	8.43648	0.231853	275.807	345.139	440.628	341.54	385.597	381.474	313.721	345.875	262.511	326.647	383.083	361.297	312.949	334.895
ABUW_0823	ABUW_0823	hypothetical protein	1	core	-0.0422994	0.969834	9.22273	0.79744	-0.104111	0.884062	9.22273	0.519642	0.0296621	1	9.22273	0.853475	0.182079	0.687601	9.22273	0.254231	0.146294	0.669264	9.22273	0.361582	564.711	615.146	586.897	596.064	453.201	634.826	516.091	566.274	563.949	636.243	591.534	713.277	565.082	678.773
ABUW_0824	ABUW_0824	phospholipid/glycerol acyltransferase	1	core	0.191018	0.792383	7.63239	0.493037	0.0172658	1	7.63239	0.949508	0.174309	0.964625	7.63239	0.520026	-0.200662	0.836951	7.63239	0.461167	-0.00635481	1	7.63239	0.981205	162.557	225.397	213.946	184.91	237.868	185.92	172.353	209.489	214.6	215.371	159.874	163.567	140.637	241.227
ABUW_0825	ABUW_0825	major facilitator superfamily MFS_1	1	core	0.22048	0.431143	9.13011	0.132484	0.247577	0.437864	9.13011	0.0817643	0.202504	0.719293	9.13011	0.153437	0.152603	0.706058	9.13011	0.280633	-0.0901661	0.798755	9.13011	0.526117	506.16	521.231	557.425	578.661	585.907	572.211	620.665	583.732	591.897	590.477	512.212	605.613	492.863	518.382
ABUW_0826	ABUW_0826	hypothetical protein	1	core	-0.214782	0.635211	8.91957	0.293027	0.127292	0.884299	8.91957	0.52322	-0.169508	0.926486	8.91957	0.396666	-0.246412	0.645885	8.91957	0.217297	-0.349411	0.296021	8.91957	0.0835256	582.43	446.098	517.765	559.082	363.062	495.145	599.362	523.722	486.094	440.614	411.368	446.186	314.216	487.587
ABUW_0827	pmrC	lipid A phosphoethanolamine transferase	0.994186	core	-0.156445	0.677919	9.51818	0.333741	0.181834	0.716217	9.51818	0.249434	0.0500258	1	9.51818	0.751293	0.122587	0.821945	9.51818	0.435548	0.194359	0.522672	9.51818	0.216292	667.176	751.324	728.436	724.414	450.697	750.425	781.398	801.949	741.618	720.597	719.433	781.603	807.079	772.441
ABUW_0828	qseB	two-component system DNA-binding response regulator	1	core	0.465425	0.40774	7.71839	0.120068	0.41737	0.588296	7.71839	0.154465	0.384338	0.782066	7.71839	0.189007	0.351184	0.653907	7.71839	0.228568	0.243952	0.700921	7.71839	0.399933	171.802	171.396	212.491	187.086	272.922	189.774	287.578	163.663	224.582	224.345	239.196	187.378	255.934	196.318
ABUW_0829	qseC	two-component system sensor kinase	1	core	0.232984	0.533986	9.10569	0.202096	0.0929704	0.928254	9.10569	0.603719	0.277846	0.652968	9.10569	0.118781	0.0930382	0.912846	9.10569	0.601319	-0.102761	0.82727	9.10569	0.565786	472.262	565.841	544.69	539.503	676.046	501.889	558.695	525.904	694.706	554.581	533.118	538.322	432.047	528.647
ABUW_0830	ABUW_0830	hypothetical protein	1	core	-0.218616	0.750042	7.39161	0.424771	0.129454	0.935633	7.39161	0.621819	0.0467932	1	7.39161	0.858288	0.0115027	1	7.39161	0.964812	0.0304298	1	7.39161	0.90673	155.623	178.439	202.303	141.402	122.69	149.314	204.306	152.752	174.675	167.81	170.942	154.25	162.176	180.92
ABUW_0831	ABUW_0831	ammonium transporter	1	core	0.256466	0.494963	9.1421	0.176843	0.44021	0.178856	9.1421	0.0178856	0.121058	0.963846	9.1421	0.515816	0.240475	0.614107	9.1421	0.194859	0.0384574	0.984561	9.1421	0.836134	485.359	530.622	548.692	537.328	613.449	556.798	822.066	530.268	519.033	582.4	567.553	600.436	528.339	532.496
ABUW_0832	ABUW_0832	transcriptional regulator, LysR family	0.982558	soft core	0.375686	0.20291	8.4626	0.0358115	0.582217	0.0143446	8.4626	0.000749668	0.31523	0.515551	8.4626	0.0689128	0.260905	0.525013	8.4626	0.130604	0.145301	0.704416	8.4626	0.403535	302.771	291.138	291.083	354.593	378.085	371.841	461.867	421.16	390.273	353.568	356.027	341.628	344.624	320.781
ABUW_0833	ABUW_0833	hypothetical protein	0.982558	soft core	0.108805	0.880039	8.00991	0.631922	-0.100007	0.948846	8.00991	0.652272	-0.12185	0.982242	8.00991	0.581712	-0.290715	0.610802	8.00991	0.188919	0.229154	0.612883	8.00991	0.300437	241.139	302.877	238.325	239.296	330.511	236.976	240.132	255.314	238.556	254.856	207.221	221.54	293.944	237.378
ABUW_0834	ABUW_0834	DnaJ domain protein	0.982558	soft core	0.407948	0.3234	8.66987	0.080552	0.23358	0.757269	8.66987	0.308425	0.135745	0.975589	8.66987	0.553594	0.400759	0.404128	8.66987	0.0786945	0.30496	0.470798	8.66987	0.181458	332.817	382.705	361.307	369.821	590.914	330.418	438.629	387.336	396.262	385.874	455.026	461.715	475.125	381.088
ABUW_0835	ABUW_0835	hypothetical protein	0.116279	cloud	0.217303	0.773175	7.09753	0.463838	0.032819	1	7.09753	0.909611	-0.0561369	1	7.09753	0.845691	0.137608	0.924349	7.09753	0.629445	-0.0805015	0.957041	7.09753	0.779505	144.067	115.046	151	132.7	175.271	126.195	131.685	135.295	145.729	108.583	156.799	125.263	134.302	123.18
ABUW_0836	valS	valyl-tRNA synthetase	1	core	-2.2624	0.517442	2.74408	0.190596	-0.776646	0.921326	2.74408	0.591827	-0.942858	0.96359	2.74408	0.514479	0.787491	0.888898	2.74408	0.56416	-0.0897971	1	2.74408	0.945847	4.622	2.348	7.641	6.526	0	0.963	0.968	3.273	0.998	2.692	5.534	7.247	10.136	2.566
ABUW_0837	ABUW_0837	hypothetical protein	1	core	0.151977	0.757404	8.05075	0.442908	0.111126	0.907339	8.05075	0.562474	-0.150224	0.939198	8.05075	0.435812	-0.287884	0.531837	8.05075	0.134563	0.281196	0.401069	8.05075	0.137023	268.873	251.224	282.715	256.699	297.961	268.766	274.022	285.865	235.561	236.909	218.904	198.765	333.221	295.118
ABUW_0838	ABUW_0838	short-chain dehydrogenase/reductase	1	core	0.313762	0.22354	8.93742	0.0419558	0.323656	0.251599	8.93742	0.0312286	0.0532974	1	8.93742	0.723748	0.0403049	0.987895	8.93742	0.788082	0.126919	0.704461	8.93742	0.403775	462.246	469.577	422.071	461.188	535.829	579.917	585.807	567.365	454.154	513.302	510.367	421.341	456.12	452.943
ABUW_0839	ABUW_0839	hypothetical protein	1	core	-0.527356	0.235144	7.21741	0.0453154	0.48939	0.296255	7.21741	0.0420073	0.0389342	1	7.21741	0.872847	-0.000502173	1	7.21741	0.99834	0.0835916	0.925702	7.21741	0.730328	142.526	140.873	142.631	156.63	90.139	99.222	201.401	193.122	137.743	154.35	143.272	133.545	157.108	141.144
ABUW_0840	ABUW_0840	hypothetical protein	1	core	1.06455	0.0509949	6.77446	0.00466386	0.326773	0.809469	6.77446	0.381626	0.75516	0.383943	6.77446	0.0407095	0.525121	0.561276	6.77446	0.153857	-0.530452	0.416847	6.77446	0.146001	57.781	96.263	113.886	128.35	175.271	127.158	74.557	110.2	126.764	123.839	132.818	73.502	73.486	84.686
ABUW_0841	ABUW_0841	hypothetical protein	1	core	0.615985	0.522579	6.24593	0.194181	0.421855	0.795532	6.24593	0.363186	0.528852	0.853623	6.24593	0.252399	0.0164038	1	6.24593	0.971654	0.00728564	1	6.24593	0.987387	59.322	63.393	60.4	82.666	125.194	59.726	80.367	81.832	98.816	78.072	84.856	34.163	70.952	62.873
ABUW_0842	adeK	multidrug efflux protein AdeK	1	core	-0.371717	0.700522	6.65176	0.35607	-0.222776	0.91361	6.65176	0.570415	-0.815188	0.383999	6.65176	0.040812	0.0234727	1	6.65176	0.951828	0.753565	0.234406	6.65176	0.0563775	125.577	98.611	77.501	91.368	67.605	99.222	61.97	132.022	48.909	79.867	97.769	128.369	107.695	160.39
ABUW_0843	adeJ	multidrug efflux protein AdeJ	1	core	0.0279494	0.995296	10.4979	0.839732	-0.0304201	1	10.4979	0.824022	0.0531702	1	10.4979	0.696647	0.18378	0.594604	10.4979	0.176391	0.117099	0.695415	10.4979	0.390524	1298.91	1544.91	1408.12	1396.62	1059.14	1700.26	1332.35	1406.41	1421.35	1513.88	1633.17	1499.02	1455.78	1434.53
ABUW_0844	adeI	multidrug efflux protein AdeI	1	core	0.0727228	0.866885	9.41465	0.615691	-0.189868	0.63081	9.41465	0.182903	-0.0929164	0.96359	9.41465	0.511645	-0.13386	0.761045	9.41465	0.342589	0.150294	0.598775	9.41465	0.283741	591.675	779.498	674.95	737.466	646	718.635	547.076	624.102	646.795	619.193	623.508	574.556	744.996	735.23
ABUW_0845	ABUW_0845	hypothetical protein	1	core	-0.121185	0.844771	8.57102	0.578718	0.0822808	0.970604	8.57102	0.698519	0.0774361	1	8.57102	0.714804	0.171423	0.807319	8.57102	0.415912	-0.108981	0.858997	8.57102	0.609229	355.93	399.141	376.225	378.523	320.496	344.868	426.041	358.968	410.236	383.182	492.535	329.205	385.168	278.438
ABUW_0846	ABUW_0846	site-specific recombinase	1	core	-0.264597	0.421486	9.26688	0.127366	-0.379446	0.226979	9.26688	0.0260626	-0.205385	0.820034	9.26688	0.224994	-0.33001	0.315616	9.26688	0.0513074	-0.111604	0.790152	9.26688	0.512822	729.579	683.235	651.663	652.625	550.852	586.661	479.296	601.189	607.868	622.782	477.777	627.353	649.971	495.286
ABUW_0847	ispB	trans-hexaprenyltranstransferase	1	core	0	1	1.2601	1	0	1	1.2601	1	0	1	1.2601	1	2.15572	0.802419	1.2601	0.407142	0	1	1.2601	1	0	0	0	0	0	0	0	0	0	0	0	1.035	0	0
ABUW_0848	rplU	ribosomal protein L21	1	core	0	1	1.35544	1	0	1	1.35544	1	0	1	1.35544	1	0	1	1.35544	1	-2.71604	0.638493	1.35544	0.326882	0	0	1.455	0	0	0	0	0	0	0	0	0	0	0
ABUW_0849	rpmA	ribosomal protein L27	1	core	-3.02464	0.682	1.30357	0.336716	-3.02464	0.7479	1.30357	0.289764	-3.02464	0.868909	1.30357	0.279009	-3.02464	0.691069	1.30357	0.261972	0	1	1.30357	1	0	2.348	0	0	0	0	0	0	0	0	0	0	0	0
ABUW_0850	lolA	outer membrane lipoprotein carrier protein LolA	1	core	0.505573	0.78182	4.68882	0.474908	0.313018	0.945123	4.68882	0.646344	0.529959	0.938223	4.68882	0.432101	0.508017	0.832552	4.68882	0.448072	-0.852333	0.507091	4.68882	0.20513	22.342	9.392	30.2	39.158	35.054	14.45	20.334	21.822	29.944	19.742	29.515	17.599	25.34	10.265
ABUW_0851	ABUW_0851	hypothetical protein	1	core	0.210377	0.65611	8.4007	0.312724	0.264529	0.645925	8.4007	0.192317	-0.0680082	1	8.4007	0.738571	-0.0633635	0.974717	8.4007	0.754766	0.185161	0.669264	8.4007	0.361705	334.358	309.921	320.919	337.19	400.62	329.455	379.564	390.609	264.507	353.568	311.754	292.972	300.279	409.317
ABUW_0852	serS	seryl-tRNA synthetase	1	core	2.71397	0.582801	2.92598	0.248072	-1.08556	0.941615	2.92598	0.630267	-3.25016	0.775963	2.92598	0.184437	-5.37173	0.259332	2.92598	0.0366192	-0.212968	1	2.92598	0.922071	6.934	4.696	8.733	0	72.612	1.927	0	5.455	0.998	0	0	0	6.335	1.283
ABUW_0853	cobA	uroporphyrin-III C-methyltransferase	1	core	-0.429636	0.393366	8.40909	0.112912	-1.19006	0.000452476	8.40909	1.29604e-05	-1.07416	0.00227937	8.40909	7.3879e-05	-0.808189	0.0396446	8.40909	0.00260069	-1.7943	1.80812e-08	8.40909	2.63496e-10	630.196	385.053	503.574	452.487	398.116	341.015	174.29	273.863	240.552	248.575	242.271	333.346	100.093	162.957
ABUW_0854	ABUW_0854	RNA methyltransferase, TrmH family	1	core	0.129097	0.788879	8.59112	0.486349	0.00425686	1	8.59112	0.981222	0.172827	0.901031	8.59112	0.33551	0.228396	0.62125	8.59112	0.200553	0.0565841	0.937707	8.59112	0.749223	311.246	387.401	401.695	419.855	353.046	372.804	321.467	362.241	407.241	369.721	379.393	408.918	343.357	467.057
ABUW_0855	ABUW_0855	transcriptional regulator, PadR family	1	core	-0.924649	0.200286	5.89941	0.0344714	-0.712066	0.452289	5.89941	0.0879401	-0.0987976	1	5.89941	0.806988	-0.188736	0.929737	5.89941	0.639603	0.372958	0.665308	5.89941	0.35823	68.567	70.437	62.219	47.859	22.535	44.313	31.953	52.372	68.872	61.022	62.72	55.903	72.219	66.722
ABUW_0856	ABUW_0856	hypothetical protein	1	core	0.291244	0.389674	8.71837	0.110832	0.0540593	0.991198	8.71837	0.763537	0.130528	0.960365	8.71837	0.465169	0.204816	0.682111	8.71837	0.249168	0.198739	0.575839	8.71837	0.2626	383.665	403.836	445.358	361.119	433.17	491.292	399.898	406.976	461.141	400.232	425.511	459.644	508.067	383.654
ABUW_0857	ABUW_0857	putrescine importer	1	core	-0.328464	0.210768	9.41707	0.0378112	-0.122678	0.835004	9.41707	0.425055	-0.199298	0.786366	9.41707	0.194433	-0.242047	0.488484	9.41707	0.114385	-0.318922	0.181671	9.41707	0.0372928	727.268	723.149	863.79	798.378	468.225	634.826	640.998	678.656	604.873	660.472	525.125	678.079	596.757	674.923
ABUW_0858	ABUW_0858	alcohol dehydrogenase, class IV	1	core	0.194018	0.472945	9.59915	0.162653	0.193037	0.591049	9.59915	0.15599	0.115292	0.926004	9.59915	0.396227	-0.0120601	1	9.59915	0.929202	-0.132299	0.640106	9.59915	0.334806	738.824	765.411	741.171	794.027	746.155	902.629	935.354	759.397	841.432	787.9	728.656	725.7	651.238	673.64
ABUW_0859	ABUW_0859	hypothetical protein	1	core	0.390892	0.533986	7.08213	0.201793	0.687902	0.194383	7.08213	0.0204151	0.620323	0.363595	7.08213	0.0361768	0.638167	0.229484	7.08213	0.0302928	-0.567371	0.226482	7.08213	0.0538891	84.745	110.351	134.626	178.384	82.628	151.241	160.734	142.932	154.712	139.094	146.961	142.862	97.559	98.801
ABUW_0860	lipB	lipoate-protein ligase B	1	core	0.19219	1	3.02268	0.890652	-1.2795	0.801121	3.02268	0.369998	-0.592847	1	3.02268	0.666338	1.13319	0.799018	3.02268	0.397381	2.22102	0.408606	3.02268	0.141267	7.704	4.696	1.455	0	7.512	6.743	3.873	1.091	2.994	5.384	20.292	7.247	8.869	1.283
ABUW_0861	ABUW_0861	hypothetical protein	1	core	3.0129	0.724748	1.8257	0.389871	0	1	1.8257	1	0	1	1.8257	1	0	1	1.8257	1	-4.86321	0.579774	1.8257	0.267017	0	0	6.186	2.175	0	1.927	0	0	0	0	0	0	0	0
ABUW_0862	rpoD	RNA polymerase sigma factor sigma-70	1	core	-4.65661	0.820966	1.54081	0.540435	-4.65661	0.884062	1.54081	0.520549	-4.65661	0.963846	1.54081	0.516407	-4.65661	0.871429	1.54081	0.510096	0	1	1.54081	1	6.934	0	0	0	0	0	0	0	0	0	0	0	0	0
ABUW_0863	ABUW_0863	hypothetical protein	1	core	-4.46128	0.0115855	4.48122	0.000748112	-2.55585	0.189122	4.48122	0.0195299	-1.9473	0.497912	4.48122	0.064053	-2.51272	0.178885	4.48122	0.0208999	-0.0496629	1	4.48122	0.959985	51.618	9.392	44.026	39.158	0	1.927	1.937	8.729	10.98	5.384	0	11.388	44.345	32.078
ABUW_0864	ABUW_0864	YgfB/YecA family protein	1	core	-0.377609	0.447974	7.53988	0.142496	-0.682187	0.0877033	7.53988	0.00691931	-0.626377	0.171342	7.53988	0.0124417	-0.464492	0.347803	7.53988	0.0604906	-0.211612	0.69983	7.53988	0.397937	216.485	227.745	180.472	254.524	167.76	162.801	119.098	154.934	143.732	143.581	168.483	143.898	152.04	196.318
ABUW_0865	ABUW_0865	rhodanese domain protein	1	core	-0.928596	0.00123137	8.65737	5.10492e-05	-0.484841	0.239994	8.65737	0.0287028	-0.780068	0.0111164	8.65737	0.000467016	-1.00177	0.000294473	8.65737	7.76877e-06	0.0964703	0.888438	8.65737	0.658516	525.42	450.794	538.868	524.275	162.752	321.748	351.484	342.601	274.489	297.93	199.228	282.619	505.533	576.123
ABUW_0866	ABUW_0866	hypothetical protein	1	core	-0.85407	0.0327244	7.54402	0.0026311	-0.700929	0.121411	7.54402	0.0105549	-0.63556	0.233494	7.54402	0.0195299	-1.16339	0.000892743	7.54402	2.70582e-05	-0.595348	0.146431	7.54402	0.0271891	224.19	218.353	236.505	335.014	90.139	140.644	122.003	148.388	145.729	139.991	77.477	118.017	165.977	187.336
ABUW_0867	gltA	citrate synthase I	1	core	-1.40535	0.86386	2.2358	0.610672	-5.64507	0.405127	2.2358	0.0705409	-5.64507	0.506318	2.2358	0.0663703	-5.64507	0.347387	2.2358	0.0603127	-0.61687	0.980332	2.2358	0.820227	11.556	2.348	4.002	2.175	0	4.817	0	0	0	0	0	0	0	3.849
ABUW_0868	sdhC	succinate dehydrogenase, cytochrome b556 subunit	1	core	0	1	1.21962	1	0	1	1.21962	1	0	1	1.21962	1	0	1	1.21962	1	0	1	1.21962	1	0	0	0	0	0	0	0	0	0	0	0	0	0	0
ABUW_0869	sdhD	succinate dehydrogenase, hydrophobic membrane anchor protein	1	core	0	1	1.62093	1	0	1	1.62093	1	2.84113	0.960365	1.62093	0.459044	0	1	1.62093	1	2.03986	0.92094	1.62093	0.718018	0	0	0	2.175	0	0	0	0	0	1.795	0	0	8.869	0
ABUW_0870	sdhA	succinate dehydrogenase, flavoprotein subunit	1	core	-5.87082	0.145837	2.55314	0.020593	-5.87082	0.131113	2.55314	0.011596	-0.702597	1	2.55314	0.683849	-1.2447	0.848242	2.55314	0.473943	-2.39186	0.540097	2.55314	0.233002	11.556	4.696	4.002	4.351	0	0	0	0	2.994	7.179	5.534	1.035	0	1.283
ABUW_0871	sdhB	succinate dehydrogenase iron-sulfur subunit	1	core	0	1	1.32772	1	0	1	1.32772	1	2.13183	0.92674	1.32772	0.404415	0	1	1.32772	1	-1.97972	0.716111	1.32772	0.419231	0	0	0.728	0	0	0	0	0	0.998	0	0	0	0	0
ABUW_0872	sucA	2-oxoglutarate dehydrogenase, E1 component	1	core	-3.64458	0.592547	1.37135	0.259255	-3.64458	0.673067	1.37135	0.216291	-3.64458	0.797209	1.37135	0.207114	-3.64458	0.611355	1.37135	0.193084	0	1	1.37135	1	3.082	0	0	0	0	0	0	0	0	0	0	0	0	0
ABUW_0873	sucB	2-oxoglutarate dehydrogenase, E2 component, dihydrolipoamide succinyltransferase	1	core	0	1	1.33741	1	0	1	1.33741	1	2.04045	0.92674	1.33741	0.414239	3.00825	0.725669	1.33741	0.302119	0	1	1.33741	1	0	0	0	0	0	0	0	0	0	0.897	0	2.07	0	0
ABUW_0874	lpdA1	dihydrolipoamide dehydrogenase	1	core	0.286747	1	2.12356	0.914619	-0.357883	1	2.12356	0.891153	0.446615	1	2.12356	0.868123	-3.95501	0.523451	2.12356	0.129942	-2.34946	0.709933	2.12356	0.411625	3.852	0	1.819	6.526	0	4.817	0	3.273	4.991	0.897	0	0	0	1.283
ABUW_0875	sucC	succinyl-CoA synthase, beta subunit	1	core	-4.55117	0.0932746	3.36241	0.0104524	-4.77151	0.0844606	3.36241	0.00655737	-4.8901	0.0873428	3.36241	0.00539858	-7.79499	0.00489045	3.36241	0.000205202	0.541237	0.920239	3.36241	0.716374	44.684	18.783	6.186	8.702	0	1.927	0.968	1.091	0.998	0.897	0	0	0	20.53
ABUW_0876	sucD	succinyl-CoA synthetase, alpha subunit	1	core	-7.77133	0.000996962	3.47557	3.93274e-05	-4.19801	0.0186296	3.47557	0.00102978	-5.67219	0.0023169	3.47557	7.62596e-05	-4.2486	0.0137287	3.47557	0.000693332	-0.491702	0.887577	3.47557	0.655917	43.143	18.783	13.463	10.877	0	0	0	3.273	0.998	0	1.845	1.035	10.136	6.416
ABUW_0877	ABUW_0877	hypothetical protein	0.0988372	cloud	-0.327395	0.778564	5.66128	0.470866	0.505381	0.701572	5.66128	0.236913	0.0499592	1	5.66128	0.907794	0.190229	0.938026	5.66128	0.656147	-0.605139	0.485633	5.66128	0.191691	50.847	51.653	44.39	32.631	25.039	50.093	80.367	63.283	57.892	48.459	53.496	61.079	26.607	23.096
ABUW_0878	ABUW_0878	hypothetical protein	NA	NA	0	1	1.21962	1	0	1	1.21962	1	0	1	1.21962	1	0	1	1.21962	1	0	1	1.21962	1	0	0	0	0	0	0	0	0	0	0	0	0	0	0
ABUW_0879	ABUW_0879	hypothetical protein	0.0988372	cloud	0.524255	0.0527067	8.79918	0.00487339	0.0861593	0.942937	8.79918	0.638984	0.0988373	0.983454	8.79918	0.589141	0.180703	0.739753	8.79918	0.320436	0.158485	0.690928	8.79918	0.385392	398.302	413.228	415.158	419.855	661.023	475.879	434.756	415.704	437.186	431.64	496.224	397.53	445.984	438.828
ABUW_0880	ABUW_0880	hypothetical protein	NA	NA	0.0208455	1	5.466	0.972389	0.25928	0.955712	5.466	0.669269	0.308922	0.989688	5.466	0.609313	0.187378	0.974717	5.466	0.75656	-0.02507	1	5.466	0.966786	28.505	44.61	36.022	56.561	5.008	59.726	40.668	43.643	37.929	50.253	31.975	47.621	41.811	42.343
ABUW_0881	trpS	tryptophanyl-tRNA synthetase	1	core	-4.11292	0.757404	1.51431	0.44002	-4.11292	0.824985	1.51431	0.411286	-4.11292	0.92674	1.51431	0.405306	-4.11292	0.799018	1.51431	0.396212	-2.99182	0.773714	1.51431	0.490861	4.622	0	0	2.175	0	0	0	0	0	0	0	0	0	0
ABUW_0882	ABUW_0882	hypothetical protein	1	core	-0.127147	0.793748	8.76973	0.499174	0.165101	0.79962	8.76973	0.366459	0.139909	0.943748	8.76973	0.442849	0.00316083	1	8.76973	0.986146	0.137212	0.743281	8.76973	0.450638	392.139	460.186	442.083	419.855	272.922	457.576	439.597	498.627	445.171	486.38	407.679	419.27	426.979	477.322
ABUW_0883	ABUW_0883	metallopeptidase, zinc binding	1	core	0.121939	0.825797	8.62756	0.547557	0.132699	0.878034	8.62756	0.503208	0.203425	0.880422	8.62756	0.302759	0.136442	0.856235	8.62756	0.487995	0.183198	0.659781	8.62756	0.353934	408.318	335.748	398.784	365.47	388.101	402.667	435.724	379.698	459.145	409.206	467.939	336.451	456.12	372.106
ABUW_0884	ABUW_0884	putave Na+/H+ antiporter	NA	NA	0.267828	0.297057	9.43611	0.0673977	0.357758	0.135323	9.43611	0.0121042	0.32743	0.248894	9.43611	0.0213249	0.468682	0.0166694	9.43611	0.000913047	-0.0975028	0.772685	9.43611	0.489238	502.308	662.104	689.504	741.817	633.48	691.662	764.938	681.93	740.62	695.47	759.401	785.744	623.364	641.562
ABUW_0885	ABUW_0885	biofilm-associated protein	0.563953	shell	0.396375	3.71007e-08	11.8957	4.28802e-10	0.187927	0.0397382	11.8957	0.00259596	0.181047	0.0626817	11.8957	0.00360656	0.283781	0.000177596	11.8957	4.46221e-06	0.0768889	0.522146	11.8957	0.215682	3338.19	3592.27	3730.96	3543.75	4542.03	4256.9	3737.54	4049.03	3861.8	3973.6	4255.11	3942.18	3475.38	3844.24
ABUW_0886	ABUW_0886	hypothetical protein	0.988372	soft core	-0.0403502	0.987582	8.65655	0.824308	0.20447	0.708616	8.65655	0.241835	0.263862	0.6658	8.65655	0.128978	0.229612	0.607434	8.65655	0.184977	-0.0600925	0.925702	8.65655	0.729707	365.945	387.401	432.623	385.049	383.093	329.455	436.692	418.977	434.191	468.433	427.355	432.728	323.085	429.846
ABUW_0887	ABUW_0887	hypothetical protein	1	core	0.0638186	0.93528	8.60231	0.734271	0.226618	0.673067	8.60231	0.214366	0.312806	0.565341	8.60231	0.0847862	0.254028	0.570741	8.60231	0.160025	0.341444	0.239943	8.60231	0.0589005	334.358	354.531	337.657	398.101	290.449	393.034	373.754	422.251	444.173	410.103	441.498	355.086	404.173	470.906
ABUW_0888	ABUW_0888	metalloprotease	1	core	0.240167	0.85367	6.91769	0.590859	0.190542	0.954185	6.91769	0.665532	0.00976152	1	6.91769	0.982295	0.373605	0.796986	6.91769	0.393902	0.889856	0.183796	6.91769	0.0380156	79.352	110.351	148.453	87.017	82.628	128.121	124.908	85.105	75.859	112.173	98.384	138.722	306.614	115.481
ABUW_0889	ABUW_0889	methylated-DNA--protein-cysteine methyltransferase	1	core	1.08343	0.173493	6.60885	0.0273752	-0.318005	0.883095	6.60885	0.517235	0.412037	0.926004	6.60885	0.393933	0.344855	0.848242	6.60885	0.47437	0.30446	0.797499	6.60885	0.52445	67.796	91.568	100.424	71.789	250.387	74.175	42.604	82.923	119.777	89.738	112.527	81.784	107.695	97.517
ABUW_0890	ABUW_0890	universal stress protein	1	core	0.0234396	1	6.91822	0.951731	-0.249132	0.880832	6.91822	0.510788	-0.107664	1	6.91822	0.774785	0.192316	0.912846	6.91822	0.606054	-0.248824	0.789273	6.91822	0.510449	153.312	93.915	157.185	100.069	160.248	92.479	87.145	124.384	116.782	118.454	178.321	102.488	103.894	106.499
ABUW_0891	cat	chloramphenicol acetyltransferase	1	core	0.395601	0.328648	8.03369	0.0826574	0.438431	0.319752	8.03369	0.047773	0.343293	0.657303	8.03369	0.120726	0.257478	0.672788	8.03369	0.242951	0.111664	0.860673	8.03369	0.611661	196.455	255.92	251.423	230.594	320.496	250.463	295.324	300.049	300.44	263.83	283.469	232.928	222.992	275.872
ABUW_0892	greA	transcription elongation factor GreA	1	core	-1.59216	0.00190661	6.07741	8.57493e-05	-1.19782	0.0254723	6.07741	0.00147202	-0.93273	0.159788	6.07741	0.0114421	-0.811086	0.206772	6.07741	0.0261843	-0.631196	0.312852	6.07741	0.0917965	93.99	110.351	84.05	87.017	27.543	35.643	45.509	41.461	54.898	51.151	45.503	68.326	51.947	52.608
ABUW_0893	carB	carbamoyl-phosphate synthase, large subunit	1	core	-6.63641	0.143904	2.80449	0.0202116	-3.57502	0.516492	2.80449	0.11355	-3.73091	0.607184	2.80449	0.0994115	-4.54876	0.327562	2.80449	0.0544937	-0.304266	1	2.80449	0.880696	25.424	2.348	8.733	4.351	0	0	0	2.182	0.998	0.897	0	1.035	10.136	0
ABUW_0894	carA	carbamoyl-phosphate synthase, small subunit	1	core	-5.48302	0.467294	2.22528	0.158152	-5.48302	0.552088	2.22528	0.131359	-5.48302	0.664461	2.22528	0.126091	-5.48302	0.498208	2.22528	0.118293	-2.774	0.733761	2.22528	0.439519	12.327	0	6.549	4.351	0	0	0	0	0	0	0	0	1.267	0
ABUW_0895	ABUW_0895	hypothetical protein	1	core	0.481967	0.263571	8.12428	0.0542373	0.19941	0.828319	8.12428	0.417233	0.222676	0.916223	8.12428	0.363521	0.150746	0.879047	8.12428	0.537588	0.37727	0.374254	8.12428	0.122967	246.531	248.876	244.51	250.173	430.666	247.573	287.578	274.954	314.414	264.727	265.022	272.267	337.022	272.022
ABUW_0896	ABUW_0896	hypothetical protein	1	core	0.249022	0.481734	8.52263	0.168014	0.524726	0.0395177	8.52263	0.0025617	0.371808	0.335278	8.52263	0.0326382	0.173672	0.738078	8.52263	0.318461	-0.234151	0.46781	8.52263	0.179249	294.297	326.356	351.483	426.382	340.527	365.097	457.026	418.977	427.204	371.516	329.586	349.91	287.609	331.046
ABUW_0897	ABUW_0897	hypothetical protein	1	core	0.0728326	0.978488	6.85059	0.812047	0.0136883	1	6.85059	0.963125	0.237699	0.928728	6.85059	0.416708	0.27022	0.771109	6.85059	0.35254	0.727736	0.075337	6.85059	0.010341	84.745	110.351	97.149	119.648	87.636	104.038	103.605	86.196	124.768	100.507	106.993	118.017	160.909	173.222
ABUW_0898	rrmJ	ribosomal RNA large subunit methyltransferase J	1	core	-2.20678	0.00452611	6.09898	0.000230854	-3.01798	2.85927e-05	6.09898	5.45991e-07	-2.30551	0.0019348	6.09898	5.9794e-05	-1.98904	0.00828498	6.09898	0.000393433	-0.945071	0.300525	6.09898	0.0857023	173.342	100.959	125.894	110.946	50.077	12.523	19.366	14.184	31.94	24.229	45.503	21.74	36.743	80.837
ABUW_0899	ftsH	cell division protein FtsH	1	core	-5.69462	0.180679	2.89617	0.0291901	-0.862788	0.942937	2.89617	0.639058	-1.31777	0.96359	2.89617	0.478973	-1.71204	0.771493	2.89617	0.359987	0.58145	0.937561	2.89617	0.748165	7.704	7.044	6.549	8.702	0	0	7.746	0	3.993	1.795	3.074	1.035	0	21.813
ABUW_0900	folP	dihydropteroate synthase	1	core	-0.587827	0.140992	8.59275	0.0195901	0.0758477	0.990957	8.59275	0.756165	-0.138065	0.979966	8.59275	0.572467	-0.067623	0.985787	8.59275	0.781446	0.387588	0.352775	8.59275	0.110974	356.7	439.055	383.866	380.698	165.256	330.418	460.899	360.059	347.353	370.618	365.865	369.579	568.883	379.805
ABUW_0901	ABUW_0901	hypothetical protein	1	core	-0.204555	0.836335	6.94596	0.564572	-0.0939087	0.999294	6.94596	0.786661	0.0561931	1	6.94596	0.870437	-0.385597	0.696016	6.94596	0.267039	0.0913081	0.966227	6.94596	0.794296	123.266	136.177	88.78	150.104	77.62	133.901	90.05	150.57	137.743	131.018	79.322	114.911	121.632	111.632
ABUW_0902	ABUW_0902	hypothetical protein	0.982558	soft core	-0.204818	0.855858	6.73197	0.59609	0.738512	0.317927	6.73197	0.0464825	0.334828	0.920338	6.73197	0.368232	0.114377	0.976181	6.73197	0.75887	0.136781	0.91747	6.73197	0.709944	91.679	89.22	124.802	80.49	40.062	105.002	176.226	122.202	118.779	110.378	84.856	107.664	111.496	109.066
ABUW_0903	ABUW_0903	tRNA-Leu	NA	NA	-4.60882	0.664432	1.53252	0.322032	-4.60882	0.748079	1.53252	0.290487	-4.60882	0.871056	1.53252	0.284003	-4.60882	0.703035	1.53252	0.274206	-2.9582	0.715797	1.53252	0.418585	0	7.044	0	2.175	0	0	0	0	0	0	0	0	0	0
ABUW_0904	ABUW_0904	alkaline phosphatase	1	core	-0.0689889	0.891548	9.47202	0.647157	0.217085	0.566358	9.47202	0.138032	0.246634	0.588599	9.47202	0.090804	0.238519	0.458424	9.47202	0.100899	0.0811851	0.832068	9.47202	0.57765	615.558	699.67	672.767	733.116	488.256	696.479	702.968	800.858	769.566	781.619	722.507	783.673	736.127	668.508
ABUW_0905	ABUW_0905	tRNA-Leu	NA	NA	-4.94141	0.533257	1.84802	0.200842	-4.94141	0.61166	1.84802	0.169513	-2.80742	0.944752	1.84802	0.445264	-4.94141	0.561276	1.84802	0.153857	5.20189	0.415075	1.84802	0.14465	6.163	2.348	0	0	0	0	0	0	0.998	0	0	0	8.869	1.283
ABUW_0906	ABUW_0906	tRNA-Cys	NA	NA	0	1	1.21962	1	0	1	1.21962	1	0	1	1.21962	1	0	1	1.21962	1	0	1	1.21962	1	0	0	0	0	0	0	0	0	0	0	0	0	0	0
ABUW_0907	folD	methenyltetrahydrofolate cyclohydrolase	1	core	-2.04136	0.757404	1.25909	0.44299	-2.04136	0.813341	1.25909	0.392365	-2.04136	0.920484	1.25909	0.379828	-2.04136	0.771493	1.25909	0.359132	0	1	1.25909	1	0.77	0	0	0	0	0	0	0	0	0	0	0	0	0
ABUW_0908	prmA2	ribosomal protein L11 methyltransferase	1	core	1.07345	0.0122669	7.52196	0.000798276	0.666253	0.266723	7.52196	0.0346408	0.586766	0.491848	7.52196	0.0623716	0.569516	0.379056	7.52196	0.0698923	-0.041882	1	7.52196	0.894142	156.393	98.611	159.732	187.086	333.015	205.187	195.592	217.126	185.654	209.09	170.327	211.188	117.831	200.167
ABUW_0909	ABUW_0909	hypothetical protein	1	core	-0.022186	1	7.17151	0.942567	-0.127008	0.957117	7.17151	0.67172	0.0722139	1	7.17151	0.807824	0.210633	0.848285	7.17151	0.474959	-0.390087	0.49504	7.17151	0.198265	147.919	133.83	130.988	174.033	160.248	114.635	120.066	137.477	161.699	137.299	150.65	170.814	81.088	136.011
ABUW_0910	kgtP	MFS permease	1	core	-0.108093	0.838944	9.0279	0.571095	0.243221	0.641784	9.0279	0.1906	-0.0985853	0.98362	9.0279	0.597182	0.130788	0.851816	9.0279	0.479972	-0.025271	1	9.0279	0.892108	486.9	558.797	548.692	478.592	413.139	511.522	714.587	497.536	495.078	476.509	588.459	520.723	430.78	536.346
ABUW_0911	glpK	glycerol kinase	1	core	0.4404	0.0495226	9.15206	0.00449187	0.531532	0.00942078	9.15206	0.000435534	0.391114	0.138677	9.15206	0.0096168	0.486275	0.0205552	9.15206	0.00119303	0.322973	0.161181	9.15206	0.0313047	415.251	518.883	475.921	517.749	555.86	642.533	640.03	675.383	605.871	601.245	686.228	567.309	572.684	600.502
ABUW_0912	glpD	glycerol-3-phosphate dehydrogenase	1	core	-0.210854	0.618082	9.10576	0.278603	-0.0512372	0.999294	9.10576	0.788388	0.0790118	1	9.10576	0.677534	0.189639	0.736242	9.10576	0.316325	0.280971	0.409252	9.10576	0.141593	500.767	643.321	491.567	454.662	348.039	581.844	514.154	567.365	620.843	576.119	640.726	619.071	618.296	477.322
ABUW_0913	pckG	phosphoenolpyruvate carboxykinase	1	core	-5.71723	3.80504e-06	5.40369	7.45712e-08	-5.67085	1.6122e-06	5.40369	2.30893e-08	-3.82859	0.000567926	5.40369	1.38414e-05	-3.75531	0.000585984	5.40369	1.72262e-05	-0.80511	0.612407	5.40369	0.298886	186.439	30.523	92.055	71.789	0	2.89	3.873	0	11.978	3.59	4.919	11.388	65.884	23.096
ABUW_0914	ABUW_0914	hypothetical protein	1	core	0.0270975	1	8.48953	0.895819	0.281429	0.600165	8.48953	0.159692	0.333372	0.595605	8.48953	0.0945508	0.167179	0.801589	8.48953	0.401786	-0.210594	0.608605	8.48953	0.294669	302.001	352.183	338.021	398.101	328.008	312.115	434.756	342.601	452.158	366.131	319.748	393.389	276.206	322.064
ABUW_0915	ABUW_0915	putative phosphodiesterase	1	core	-0.0747912	0.917722	8.23084	0.697526	0.428012	0.18875	8.23084	0.0193831	0.191526	0.8754	8.23084	0.296675	0.105583	0.888898	8.23084	0.56408	-0.0566008	0.943648	8.23084	0.759976	274.266	300.529	296.905	269.752	240.372	279.362	394.088	365.514	305.431	347.286	293.307	307.465	234.395	288.703
ABUW_0916	ABUW_0916	biofilm-associated protein	0.784884	shell	0.174482	0.0971727	11.5627	0.011183	0.15158	0.21594	11.5627	0.0238185	0.155535	0.237116	11.5627	0.0199582	0.0932686	0.570741	11.5627	0.161758	0.156778	0.115836	11.5627	0.0189179	2773.48	2941.9	2876.27	2967.27	3245.02	2993.03	3016.18	3250.35	3295.86	3060.07	2915.24	3023.92	3054.74	3121.84
ABUW_0917	groS	chaperonin GroS	1	core	-3.88207	0.716675	1.66834	0.3792	-3.88207	0.782723	1.66834	0.344757	-3.88207	0.902751	1.66834	0.337557	-1.69381	0.96213	1.66834	0.725547	-0.849264	0.997801	1.66834	0.855935	3.852	0	2.547	0	0	0	0	0	0	0	0	1.035	1.267	0
ABUW_0918	groL	chaperonin GroL	1	core	-2.17102	0.64483	2.55769	0.302649	-0.337582	1	2.55769	0.855519	1.13612	0.965359	2.55769	0.530667	-1.10387	0.888898	2.55769	0.556466	0.901248	0.858997	2.55769	0.608853	2.311	4.696	5.458	0	0	0.963	1.937	3.273	6.987	8.076	0	3.106	7.602	3.849
ABUW_0919	dgkA	diacylglycerol kinase	1	core	-0.127059	0.917722	6.57835	0.697726	0.281133	0.795532	6.57835	0.363161	-0.190997	0.970802	6.57835	0.54239	0.329229	0.706058	6.57835	0.280511	-0.430875	0.431855	6.57835	0.156162	81.664	89.22	129.896	104.42	70.108	78.992	103.605	100.38	67.874	80.764	113.142	94.206	84.889	83.403
ABUW_0920	ABUW_0920	metal-dependent hydrolase of the beta-lactamase superfamily	1	core	0.404278	0.275515	8.33707	0.059558	-0.238309	0.727975	8.33707	0.263022	-0.097792	1	8.33707	0.643478	0.0285558	1	8.33707	0.89172	0.266695	0.515291	8.33707	0.210483	302.001	352.183	251.423	306.734	495.767	342.941	256.593	288.047	335.375	271.906	319.133	327.134	310.415	318.215
ABUW_0921	ABUW_0921	glycerophosphoryl diester phosphodiesterase	1	core	0.0646873	0.929291	8.51676	0.722652	0.423136	0.162892	8.51676	0.0155935	0.203821	0.842212	8.51676	0.245112	0.279511	0.475639	8.51676	0.108233	-0.258338	0.409703	8.51676	0.142007	325.884	331.052	383.866	385.049	310.48	349.684	458.963	411.34	417.223	341.005	419.977	356.121	297.745	313.082
ABUW_0922	ABUW_0922	multidrug efflux protein	1	core	0.483323	0.00587661	9.76425	0.000323361	0.372555	0.064726	9.76425	0.00473248	0.347295	0.125622	9.76425	0.00830112	0.390588	0.0431453	9.76425	0.00288358	0.197784	0.391646	9.76425	0.131762	729.579	739.584	788.472	813.606	996.542	988.364	996.355	882.69	935.258	935.968	884.841	999.002	946.449	794.254
ABUW_0923	ABUW_0923	hypothetical protein	1	core	0.0630129	0.921145	8.61623	0.706387	0.247614	0.540895	8.61623	0.12408	0.195728	0.818884	8.61623	0.222832	0.214346	0.596393	8.61623	0.179179	0.15633	0.639207	8.61623	0.32924	354.389	356.879	352.575	419.855	323	388.217	405.707	430.979	427.204	389.463	402.759	403.742	388.969	415.732
ABUW_0924	htpX	heat shock protein htpX	1	core	-1.29361	6.94306e-06	7.84441	1.55259e-07	-0.859311	0.00577855	7.84441	0.000238111	-0.746583	0.026429	7.84441	0.00126833	-0.933362	0.00163947	7.84441	5.76357e-05	-0.168061	0.756268	7.84441	0.465732	314.328	314.617	274.346	300.208	77.62	157.984	167.512	175.665	189.647	185.758	161.104	160.461	212.856	270.739
ABUW_0925	ABUW_0925	lytic transglycosylase, catalytic	1	core	-0.0487033	0.995296	7.61197	0.839762	-0.200804	0.813409	7.61197	0.392603	-0.126163	0.983454	7.61197	0.588238	0.238845	0.722091	7.61197	0.297726	0.516834	0.148742	7.61197	0.0278424	201.848	197.222	146.997	180.56	180.279	192.664	147.178	198.578	188.649	178.579	236.122	224.646	240.73	195.035
ABUW_0926	ABUW_0926	PP-loop domain protein	1	core	-0.354227	0.399796	8.22584	0.115812	-0.305491	0.607606	8.22584	0.165031	-0.0791349	1	8.22584	0.716464	-0.182868	0.80123	8.22584	0.400289	0.109143	0.86449	8.22584	0.616221	333.588	314.617	329.288	304.558	172.767	306.335	279.832	240.039	293.453	323.057	311.139	246.386	324.352	328.48
ABUW_0927	ABUW_0927	hypothetical protein	1	core	0.469574	0.555878	6.52611	0.222925	0.363954	0.776012	6.52611	0.335016	0.248488	0.96359	6.52611	0.510272	-0.175938	0.931168	6.52611	0.642927	-0.0708452	0.996648	6.52611	0.854163	89.368	75.132	69.132	102.245	110.17	112.708	135.559	75.285	106.801	91.533	74.403	69.361	57.015	93.668
ABUW_0928	ABUW_0928	lytic transglycosylase, catalytic	1	core	-0.295293	0.445671	8.94345	0.141431	-0.355484	0.408578	8.94345	0.0716551	-0.129375	0.96359	8.94345	0.508567	-0.0470136	0.998913	8.94345	0.809244	-0.0353972	0.997844	8.94345	0.856441	519.257	535.318	533.047	535.153	355.55	466.246	330.182	487.716	484.098	480.099	541.112	452.398	404.173	587.671
ABUW_0929	greB	transcription elongation factor GreB	1	core	0.334044	0.569225	7.41889	0.23527	0.423366	0.536431	7.41889	0.120899	0.397301	0.70284	7.41889	0.144374	0.19105	0.85289	7.41889	0.48293	0.244739	0.672019	7.41889	0.366571	147.919	150.265	176.469	123.999	207.822	159.911	216.894	177.847	166.689	226.14	164.793	167.708	160.909	187.336
ABUW_0930	ABUW_0930	tRNA-Ser	NA	NA	0	1	1.42343	1	0	1	1.42343	1	0	1	1.42343	1	0	1	1.42343	1	-0.407248	1	1.42343	0.953351	0	0	1.819	0	0	0	0	0	0	0	0	0	0	1.283
ABUW_0931	ABUW_0931	hypothetical protein	0.994186	core	0.127761	0.910919	7.68897	0.685656	0.180773	0.905446	7.68897	0.559145	0.402005	0.783166	7.68897	0.191659	0.0882428	0.984005	7.68897	0.77498	-0.187158	0.812532	7.68897	0.544682	141.756	227.745	175.014	245.822	180.279	199.407	223.672	180.029	230.57	246.78	143.887	232.928	129.234	216.848
ABUW_0932	ABUW_0932	non-ribosomal peptide synthetase	0.988372	soft core	0.0387209	0.921145	10.2284	0.706828	0.138978	0.606509	10.2284	0.16362	0.0853003	0.925106	10.2284	0.391427	0.0989806	0.737531	10.2284	0.31762	0.17686	0.278577	10.2284	0.0744038	1100.15	1232.64	1204.36	1107.29	1114.22	1180.06	1221.96	1302.76	1251.67	1208.77	1181.22	1243.32	1253.06	1247.2
ABUW_0933	ABUW_0933	hypothetical protein	0.0872093	cloud	-0.196015	0.807644	6.91296	0.518221	0.0539734	1	6.91296	0.853045	0.278657	0.901031	6.91296	0.333167	0.170914	0.887503	6.91296	0.551853	-0.298554	0.621243	6.91296	0.31109	118.643	112.699	117.889	128.35	72.612	117.525	122.003	116.746	119.777	162.426	134.048	121.123	98.826	89.819
ABUW_0934	ABUW_0934	hypothetical protein	0.0872093	cloud	0.114456	0.989294	5.44779	0.827202	-0.123315	1	5.44779	0.812544	0.806968	0.625954	5.44779	0.10679	0.418168	0.802419	5.44779	0.405261	-0.151543	0.942086	5.44779	0.756019	23.883	42.262	45.482	54.385	17.527	44.313	20.334	37.097	49.907	60.125	40.583	41.409	43.078	41.06
ABUW_0935	ABUW_0935	hypothetical protein	0.0872093	cloud	0.0365035	1	4.97565	0.959424	0.435923	0.898019	4.97565	0.540391	0.998191	0.726281	4.97565	0.156388	0.850055	0.652207	4.97565	0.225144	-0.106978	1	4.97565	0.878944	18.49	21.131	18.557	45.684	5.008	30.826	22.27	30.55	52.901	26.024	49.807	18.634	20.272	33.361
ABUW_0936	ABUW_0936	hypothetical protein	0.0872093	cloud	-1.60038	0.332395	4.01981	0.0838505	-0.725393	0.813341	4.01981	0.390603	0.0965425	1	4.01981	0.90621	-1.0278	0.652536	4.01981	0.226685	-0.263901	0.941627	4.01981	0.754958	19.26	16.435	11.643	26.105	2.504	7.707	11.619	9.82	28.946	9.871	4.304	13.458	15.204	12.831
ABUW_0937	ABUW_0937	hypothetical protein	0.116279	cloud	-0.353116	0.84532	5.39185	0.58068	-0.324042	0.928254	5.39185	0.605188	0.0712512	1	5.39185	0.908601	0.137181	1	5.39185	0.824155	-0.61979	0.63254	5.39185	0.321038	57.01	16.435	55.306	56.561	15.023	41.423	30.017	31.642	39.926	42.177	37.509	46.586	54.481	14.114
ABUW_0940	ABUW_0940	nitroreductase family protein	1	core	0.30284	0.45196	8.23283	0.145013	-0.0142291	1	8.23283	0.944566	0.305324	0.669584	8.23283	0.130325	0.358057	0.395965	8.23283	0.0744175	-0.0902809	0.887577	8.23283	0.656985	241.909	300.529	264.158	324.137	307.977	327.528	217.862	307.687	335.375	325.749	344.959	322.993	271.138	245.077
ABUW_0941	ABUW_0941	oxidoreductase short chain dehydrogenase/reductase family	1	core	-0.506692	0.346451	7.90357	0.0908782	0.0411136	1	7.90357	0.88748	0.232875	0.928728	7.90357	0.420554	0.329709	0.686617	7.90357	0.252565	0.0991118	0.92651	7.90357	0.732247	202.618	253.572	208.489	263.225	87.636	209.04	217.862	242.221	315.412	216.269	255.798	299.183	263.536	210.432
ABUW_0942	ABUW_0942	transcriptional regulator, TetR family	1	core	-0.253704	0.744243	7.09365	0.414569	0.140908	0.942937	7.09365	0.637731	-0.269471	0.920484	7.09365	0.371717	-0.335182	0.694039	7.09365	0.265758	0.216652	0.759892	7.09365	0.4714	166.409	117.394	135.354	141.402	97.651	133.901	176.226	139.659	132.753	108.583	91.005	135.616	138.103	166.806
ABUW_0943	ABUW_0943	Glycerate kinase	1	core	0.227867	0.53489	8.65777	0.203205	-0.0155874	1	8.65777	0.929356	0.035325	1	8.65777	0.839857	0.111117	0.872017	8.65777	0.522092	0.323804	0.25315	8.65777	0.0641779	382.124	399.141	350.392	382.873	438.178	444.09	316.626	449.528	404.247	395.745	437.194	383.037	435.848	429.846
ABUW_0944	ABUW_0944	oxidoreductase alpha (molybdopterin) subunit	1	core	0.174076	0.522579	9.49072	0.194342	-0.0243477	1	9.49072	0.853208	0.0709319	0.983454	9.49072	0.587443	0.0830418	0.872261	9.49072	0.523357	-0.103619	0.728038	9.49072	0.433713	723.416	718.453	702.239	696.133	751.162	817.857	705.873	698.296	755.592	762.774	750.793	742.264	541.009	698.019
ABUW_0945	fdhD	formate dehydrogenase accessory protein FdhD	1	core	0.735761	0.121588	7.94583	0.0153054	0.285114	0.781855	7.94583	0.341816	0.379955	0.794772	7.94583	0.203885	-0.0129271	1	7.94583	0.965618	0.193789	0.792085	7.94583	0.516459	198.766	216.006	209.944	245.822	393.108	274.546	267.244	230.219	286.466	252.164	181.395	219.47	333.221	156.541
ABUW_0946	ABUW_0946	hypothetical protein	1	core	0.370708	0.77894	5.2307	0.471874	-0.346261	0.876393	5.2307	0.496722	0.800308	0.606109	5.2307	0.0986831	-0.473604	0.765556	5.2307	0.34777	0.090834	0.995259	5.2307	0.8504	31.587	30.523	40.388	36.982	55.085	26.973	19.366	29.459	58.89	50.253	20.292	23.81	36.743	42.343
ABUW_0947	pdxB	D-isomer specific 2-hydroxyacid dehydrogenase, NAD-binding	1	core	-5.85133	0.577297	2.04071	0.241752	-5.85133	0.673067	2.04071	0.216295	-5.85133	0.805364	2.04071	0.211166	-5.85133	0.627772	2.04071	0.203474	-4.46452	0.612302	2.04071	0.298015	16.179	0	0	6.526	0	0	0	0	0	0	0	0	0	0
ABUW_0948	ABUW_0948	lysyl-tRNA synthetase	1	core	-2.2776	0.558461	3.15811	0.225349	-3.76681	0.38127	3.15811	0.0623636	-2.38721	0.793812	3.15811	0.20324	-5.28858	0.151927	3.15811	0.0159943	-5.47322	0.148209	3.15811	0.0276309	39.291	7.044	8.369	4.351	0	8.67	0	3.273	7.985	0.897	0	1.035	0	0
ABUW_0949	ABUW_0949	hypothetical protein	1	core	-0.644005	0.0782357	8.74047	0.00819466	-0.131407	0.918865	8.74047	0.579254	-0.315978	0.773918	8.74047	0.18305	-0.255611	0.706058	8.74047	0.279951	0.0861432	0.920137	8.74047	0.715996	533.124	408.532	454.09	504.697	205.318	371.841	457.026	400.429	372.306	392.155	350.493	428.587	373.765	591.52
ABUW_0950	radA	DNA repair protein RadA	1	core	-0.00889685	1	9.66426	0.952103	0.161689	0.728156	9.66426	0.26327	0.009624	1	9.66426	0.946931	0.187489	0.611355	9.66426	0.191817	0.068714	0.874379	9.66426	0.632717	723.416	807.673	801.207	867.991	638.488	811.114	905.338	776.854	836.442	699.06	842.413	850.963	761.467	895.62
ABUW_0951	cycA3	D-serine/D-alanine/glycine transporter	1	core	-0.00466015	1	9.16682	0.975615	0.0355551	1	9.16682	0.810983	-0.0797384	0.98362	9.16682	0.591457	-0.0889382	0.885163	9.16682	0.547506	0.0710404	0.876553	9.16682	0.634621	637.9	570.536	589.444	515.574	525.814	637.716	596.458	639.377	553.968	599.45	601.372	513.477	537.208	577.406
ABUW_0952	ABUW_0952	hypothetical protein	1	core	-0.0785293	1	5.31918	0.881818	-0.541134	0.752687	5.31918	0.299381	-1.08634	0.385023	5.31918	0.0410176	-1.00011	0.337295	5.31918	0.0571198	-0.446475	0.688451	5.31918	0.383491	42.373	51.653	52.031	54.385	45.07	40.459	25.175	38.188	10.98	32.306	21.521	23.81	27.874	46.192
ABUW_0953	lysA	diaminopimelate decarboxylase	1	core	0.322398	0.5858	8.47715	0.252704	0.189499	0.876393	8.47715	0.49727	-0.0672849	1	8.47715	0.809758	-0.0366607	1	8.47715	0.895431	-2.72691	2.59284e-15	8.47715	2.08469e-17	478.425	319.313	411.155	313.26	500.775	473.952	478.328	432.071	467.13	305.11	345.574	424.446	74.753	29.512
ABUW_0954	dapF	diaminopimelate epimerase	1	core	-2.03723	0.759466	1.65544	0.446902	0.115596	1	1.65544	0.97623	0.926477	1	1.65544	0.776968	-2.03723	0.771493	1.65544	0.363737	-0.511557	1	1.65544	0.877688	0.77	0	1.819	2.175	0	0	0.968	0	1.996	0	0	0	2.534	0
ABUW_0955	ABUW_0955	alpha/beta hydrolase fold protein	0.209302	shell	0.216826	0.788879	6.85048	0.486313	0.444281	0.563261	6.85048	0.136994	0.128775	1	6.85048	0.668061	0.244388	0.805544	6.85048	0.411705	-0.212183	0.765114	6.85048	0.477962	109.398	86.872	124.802	121.823	122.69	105.002	148.146	121.111	89.833	129.223	113.142	119.052	97.559	105.216
ABUW_0956	ABUW_0956	lysine exporter protein	1	core	0.469899	0.158335	8.00822	0.0234321	0.091835	0.949878	8.00822	0.653698	0.296125	0.70284	8.00822	0.143609	0.030105	1	8.00822	0.882024	0.410996	0.199511	8.00822	0.043889	228.812	241.832	203.395	234.945	280.434	341.978	232.386	262.952	280.477	296.136	244.115	222.576	304.08	241.227
ABUW_0957	xerC	tyrosine recombinase XerC	1	core	-2.37174	0.0339	4.8227	0.00274266	-2.26417	0.0495039	4.8227	0.00333619	-3.02049	0.00497356	4.8227	0.000182447	-2.65937	0.0137374	4.8227	0.000697222	-0.891544	0.53361	4.8227	0.223669	82.434	23.479	52.031	50.035	0	17.34	13.556	8.729	7.985	5.384	4.919	12.423	16.471	35.927
ABUW_0958	etfB	electron transfer flavoprotein subunit beta	1	core	0	1	1.21962	1	0	1	1.21962	1	0	1	1.21962	1	0	1	1.21962	1	0	1	1.21962	1	0	0	0	0	0	0	0	0	0	0	0	0	0	0
ABUW_0959	etfA	electron transfer flavoprotein subunit alpha	1	core	0.219737	1	2.42252	0.909132	-1.60436	0.852004	2.42252	0.453189	-0.0120619	1	2.42252	0.998442	-1.28587	0.877894	2.42252	0.530725	-1.60914	0.687439	2.42252	0.382582	0	4.696	8.369	8.702	2.504	1.927	0	1.091	1.996	1.795	1.23	0	5.068	0
ABUW_0960	gyrA	DNA gyrase, A subunit	1	core	-0.165385	1	3.56199	0.87962	-1.21489	0.735351	3.56199	0.27086	-2.14875	0.491848	3.56199	0.0624078	-0.901865	0.802419	3.56199	0.403672	-1.07118	0.640106	3.56199	0.332747	15.408	14.087	15.282	13.053	17.527	8.67	3.873	8.729	0.998	5.384	4.304	11.388	11.403	1.283
ABUW_0961	ABUW_0961	hypothetical protein	1	core	0.110882	0.855695	8.47346	0.595502	0.0426711	1	8.47346	0.834485	0.0745123	1	8.47346	0.714071	0.0754805	0.960318	8.47346	0.709649	-0.392324	0.229906	8.47346	0.0548772	316.639	378.01	410.791	363.295	373.077	346.794	309.848	392.791	354.34	370.618	323.437	386.143	226.793	338.745
ABUW_0962	ABUW_0962	hypothetical protein	1	core	-0.0580268	1	7.10041	0.860192	-0.0402199	1	7.10041	0.900097	-0.255598	0.931993	7.10041	0.425968	-0.187342	0.888898	7.10041	0.55705	-0.140157	0.892051	7.10041	0.664108	127.118	169.048	132.079	139.227	155.24	118.488	150.083	129.839	117.781	126.531	128.514	121.123	74.753	159.107
ABUW_0963	ABUW_0963	glycosyltransferase	1	core	0.25666	0.757404	7.70818	0.439117	0.0800759	1	7.70818	0.80638	0.116115	1	7.70818	0.721541	-0.118782	0.961567	7.70818	0.715591	-0.669996	0.196899	7.70818	0.0429167	157.934	258.267	219.768	217.542	282.938	190.737	154.924	273.863	222.585	219.858	204.147	161.497	92.491	169.372
ABUW_0964	ABUW_0964	hypothetical protein	1	core	0.646545	0.0665839	7.79621	0.00654129	0.344683	0.56812	7.79621	0.139318	0.456834	0.422788	7.79621	0.0485462	0.241951	0.721755	7.79621	0.296837	-0.0461281	0.988166	7.79621	0.840686	185.669	162.004	222.679	247.998	300.465	237.94	219.799	222.582	252.53	231.524	178.936	229.822	192.584	237.378
ABUW_0965	ABUW_0965	ABC-2 type transporter family	1	core	0.389555	0.282562	8.28774	0.0617928	0.225333	0.733161	8.28774	0.268948	0.131813	0.963846	8.28774	0.517387	0.301832	0.531961	8.28774	0.134942	0.245681	0.537817	8.28774	0.227829	297.379	255.92	267.069	308.909	403.124	313.078	352.452	293.502	314.414	299.725	349.878	322.993	343.357	297.685
ABUW_0966	ABUW_0966	multidrug ABC transporter permease	1	core	0.309586	0.536717	8.20801	0.205247	0.209756	0.809469	8.20801	0.381752	0.222442	0.907302	8.20801	0.352198	0.195758	0.805544	8.20801	0.411576	0.0510141	0.982833	8.20801	0.830878	188.751	356.879	258.337	276.278	333.015	299.592	272.085	331.691	336.373	279.085	293.922	295.042	259.735	264.324
ABUW_0967	ABUW_0967	putative RND family drug transporter	1	core	0.357509	0.587182	7.47205	0.254052	0.182336	0.903191	7.47205	0.552807	-0.0262375	1	7.47205	0.932126	0.129555	0.945701	7.47205	0.671733	0.0756734	0.971448	7.47205	0.804739	127.888	197.222	144.814	197.963	235.364	161.837	215.925	138.568	166.689	145.376	162.334	177.025	183.715	152.692
ABUW_0968	ABUW_0968	putative RND family drug transporter	1	core	-0.0681159	0.93784	8.6703	0.738019	-0.150107	0.851263	8.6703	0.451512	0.103911	0.98362	8.6703	0.598879	-0.0585388	0.979705	8.6703	0.766779	-0.00325059	1	8.6703	0.986937	338.981	488.36	377.317	430.733	373.077	374.731	308.88	416.795	453.156	419.974	425.511	332.311	364.896	395.202
ABUW_0969	serC	phosphoserine aminotransferase	1	core	-0.617547	1	2.21594	0.847413	-0.943416	0.991198	2.21594	0.767717	-1.63694	0.989688	2.21594	0.611219	-4.54305	0.547988	2.21594	0.144157	-1.41124	0.891983	2.21594	0.662761	6.163	0	7.277	0	0	3.853	0	3.273	0.998	0.897	0	0	0	2.566
ABUW_0970	ABUW_0970	hypothetical protein	1	core	-0.69699	0.36141	6.11396	0.096255	-1.12161	0.0901042	6.11396	0.007154	-0.1282	1	6.11396	0.747054	-0.309203	0.822141	6.11396	0.436826	-0.790262	0.226372	6.11396	0.0537491	89.368	77.48	94.238	80.49	30.046	65.506	30.017	46.917	90.831	63.714	64.564	68.326	51.947	44.909
ABUW_0971	ABUW_0971	hypothetical protein	1	core	0.0402246	1	8.32788	0.858978	0.225207	0.75598	8.32788	0.305731	0.184263	0.92674	8.32788	0.401042	0.0198724	1	8.32788	0.92787	0.339417	0.364232	8.32788	0.117048	275.037	279.398	285.989	395.926	262.907	286.105	336.96	303.322	338.37	292.546	243.5	307.465	464.989	337.462
ABUW_0972	ABUW_0972	hypothetical protein	1	core	0.0811673	0.917722	8.18566	0.697789	-0.248878	0.689325	8.18566	0.227928	-0.185139	0.919088	8.18566	0.366511	-0.101394	0.918303	8.18566	0.618355	0.00602358	1	8.18566	0.976481	326.654	274.703	321.283	302.383	262.907	351.611	226.576	281.501	248.537	287.162	278.55	275.373	261.002	337.462
ABUW_0973	ABUW_0973	hypothetical protein	1	core	0.394058	0.298693	8.73633	0.0680689	0.411953	0.3325	8.73633	0.0511281	0.277158	0.782066	8.73633	0.189221	0.295262	0.570741	8.73633	0.16044	-0.00432971	1	8.73633	0.983555	318.95	401.489	400.967	448.136	560.868	353.538	491.884	444.073	420.217	443.306	459.945	391.319	423.178	375.955
ABUW_0974	lolC	lipoprotein-releasing system transmembrane protein LolE	1	core	-3.35729	0.265612	2.63092	0.0552629	-6.59975	0.0345723	2.63092	0.00216294	-2.48206	0.656046	2.63092	0.119564	-4.78862	0.098667	2.63092	0.00857758	1.4382	0.666901	2.63092	0.359255	7.704	21.131	2.911	2.175	0	1.927	0	0	2.994	1.795	0.615	0	7.602	6.416
ABUW_0975	lolD	lipoprotein releasing system, ATP-binding protein	1	core	0	1	1.36503	1	0	1	1.36503	1	2.96274	0.880422	1.36503	0.30378	0	1	1.36503	1	-1.98291	0.714229	1.36503	0.416694	0	0	0.728	0	0	0	0	0	1.996	0	0	0	0	0
ABUW_0976	comA	competence factor involved in DNA uptake	1	core	0.260876	0.555173	9.10028	0.221511	-0.0415178	1	9.10028	0.84373	0.100515	0.999752	9.10028	0.631887	-0.33024	0.495538	9.10028	0.117037	-0.0217809	1	9.10028	0.91772	519.257	605.755	547.601	509.048	833.79	470.099	565.473	508.447	622.84	577.913	442.728	425.482	467.523	524.798
ABUW_0977	ABUW_0977	lipid A biosynthesis acyltransferase	1	core	2.15107	0.71964	2.28414	0.382233	1.646	0.876467	2.28414	0.499014	1.17746	0.994456	2.28414	0.622873	0.988963	0.948953	2.28414	0.676904	0.277654	1	2.28414	0.902627	0	2.348	2.183	2.175	0	8.67	0	6.547	0.998	3.59	1.845	2.07	0	5.132
ABUW_0978	sppA	signal peptide peptidase SppA, 36K type	1	core	-0.060543	0.950915	8.4734	0.762717	0.293912	0.550008	8.4734	0.129819	0.0783289	1	8.4734	0.686974	0.142565	0.836951	8.4734	0.460706	0.0436294	0.981034	8.4734	0.823599	347.455	342.791	332.199	339.365	262.907	367.987	482.201	353.512	379.293	351.773	386.157	358.191	337.022	319.498
ABUW_0979	ABUW_0979	hydrolase	1	core	0.0697862	0.957095	8.08108	0.772377	0.255492	0.738685	8.08108	0.277657	0.0811706	1	8.08108	0.730294	0.129424	0.901329	8.08108	0.580655	0.2254	0.642436	8.08108	0.33719	222.649	288.79	241.235	258.875	210.325	293.812	300.165	294.594	251.531	281.778	283.469	253.633	210.322	343.877
ABUW_0980	purN	phosphoribosylglycinamide formyltransferase	1	core	-5.84659	1.08339e-11	5.63503	7.34966e-14	-9.82932	1.64517e-17	5.63503	3.72024e-20	-9.82932	4.11038e-18	5.63503	8.26207e-21	-9.82932	3.7016e-19	5.63503	7.44041e-22	-0.4165	0.715797	5.63503	0.418484	139.444	124.438	97.149	82.666	2.504	1.927	0	0	0	0	0	0	63.35	65.439
ABUW_0981	purM	phosphoribosylformylglycinamidine cyclo-ligase	1	core	-8.24582	0.00107873	3.76101	4.35875e-05	-5.20009	0.0091938	3.76101	0.00042042	-5.36903	0.00723436	3.76101	0.000278105	-3.42646	0.0957016	3.76101	0.00823505	-0.549008	0.887577	3.76101	0.652948	39.291	49.306	7.277	21.754	0	0	0	2.182	0	1.795	0	8.282	8.869	8.982
ABUW_0982	ABUW_0982	permease	1	core	-3.23054	4.19133e-07	8.11959	6.21328e-09	-2.45819	0.000106068	8.11959	2.45183e-06	-2.85279	5.86774e-06	8.11959	7.81383e-08	-2.93652	2.51548e-06	8.11959	3.28655e-08	-0.469332	0.645054	8.11959	0.339659	593.216	441.403	526.861	491.644	85.132	26.01	145.241	39.279	100.812	43.074	83.626	47.621	394.037	304.1
ABUW_0983	hda	DnaA family protein	1	core	-2.24928	8.08393e-14	7.65456	4.06227e-16	-1.69089	3.7045e-09	7.65456	2.79234e-11	-1.65968	5.93994e-09	7.65456	4.3281e-11	-1.46244	2.97637e-07	7.65456	3.36525e-09	-0.3903	0.326197	7.65456	0.0984327	302.771	309.921	386.049	295.857	45.07	73.212	83.272	104.744	97.818	96.02	97.154	121.123	228.06	273.305
ABUW_0984	ABUW_0984	hypothetical protein	0.994186	core	0.00866886	1	9.49481	0.94704	0.282358	0.219635	9.49481	0.0245556	0.14084	0.860519	9.49481	0.262116	0.140549	0.691069	9.49481	0.260973	0.151198	0.538639	9.49481	0.228583	696.451	655.06	685.501	722.238	628.473	687.809	832.717	801.949	768.568	732.263	691.147	775.391	738.661	740.362
ABUW_0985	ABUW_0985	hypothetical protein	0.982558	soft core	-0.101183	0.86153	9.45271	0.608397	0.100534	0.928254	9.45271	0.605669	0.250676	0.787814	9.45271	0.196542	0.114937	0.887503	9.45271	0.553355	0.0817303	0.897656	9.45271	0.673468	677.961	652.712	738.26	709.186	393.108	789.921	647.776	768.125	819.473	768.158	745.259	662.551	717.122	740.362
ABUW_0986	ABUW_0986	hypothetical protein	1	core	-3.41836	0.531317	2.27985	0.198777	-2.26601	0.790245	2.27985	0.354419	-2.32367	0.90413	2.27985	0.342307	-5.76792	0.24637	2.27985	0.0339843	0.13336	1	2.27985	0.956429	8.475	7.044	4.366	0	0	0.963	2.905	0	1.996	0.897	0	0	5.068	0
ABUW_0987	ABUW_0987	hypothetical protein	1	core	-0.444718	0.958111	2.78454	0.774433	-0.550567	0.978189	2.78454	0.718404	0.370588	1	2.78454	0.805044	-0.291811	1	2.78454	0.845583	-0.674309	0.897209	2.78454	0.671275	7.704	2.348	4.366	4.351	0	6.743	3.873	3.273	4.991	8.974	2.46	6.211	0	5.132
ABUW_0988	ABUW_0988	RNA polymerase sigma-70 factor	1	core	-1.52748	0.0971727	6.10991	0.0112066	-2.69108	0.000637543	6.10991	1.8902e-05	-1.76901	0.0550459	6.10991	0.00305657	-1.16534	0.292903	6.10991	0.0450716	-0.219459	0.917564	6.10991	0.711353	211.863	70.437	60.764	84.841	37.558	57.799	8.714	36.006	37.929	46.664	87.316	37.268	46.879	70.572
ABUW_0989	ABUW_0989	tRNA/rRNA methyltransferase	1	core	-0.761325	0.0110447	7.7637	0.000703442	-0.507401	0.176972	7.7637	0.0176528	-0.55422	0.134803	7.7637	0.00931425	-0.675993	0.0244791	7.7637	0.00148228	-0.326878	0.381514	7.7637	0.127395	252.695	298.182	241.963	265.401	135.209	170.507	181.068	198.578	198.63	173.195	169.097	163.567	206.521	174.505
ABUW_0990	fbp1	fructose-1,6-bisphosphatase	1	core	-6.42253	0.128419	2.63706	0.0167139	-6.42253	0.114412	2.63706	0.00975865	-0.68634	1	2.63706	0.710752	-4.35079	0.293354	2.63706	0.0454773	-1.34027	0.779821	2.63706	0.499781	10.786	14.087	4.73	2.175	0	0	0	0	8.983	6.282	0	1.035	0	2.566
ABUW_0991	ABUW_0991	hypothetical protein	1	core	-0.372742	0.801241	5.39388	0.510942	-0.0590014	1	5.39388	0.913359	0.0978415	1	5.39388	0.855352	-0.285307	0.910749	5.39388	0.596876	-0.82236	0.377535	5.39388	0.125023	34.668	42.262	53.123	67.438	25.039	30.826	18.397	54.554	51.903	29.614	34.434	25.881	27.874	35.927
ABUW_0992	pal	peptidoglycan-associated lipoprotein	1	core	-0.128232	0.803975	8.26996	0.51464	-0.0753054	0.968783	8.26996	0.693636	-0.0505394	1	8.26996	0.790465	-0.239455	0.634737	8.26996	0.208602	0.0871072	0.883034	8.26996	0.645191	324.343	316.965	347.117	302.383	230.356	327.528	296.292	307.687	329.386	292.546	245.96	287.795	310.415	352.859
ABUW_0993	tolB	Tol-Pal system beta propeller repeat protein TolB	1	core	-0.107269	0.808655	8.72004	0.519734	-0.227032	0.604287	8.72004	0.162004	-0.269017	0.599141	8.72004	0.0964785	-0.26698	0.448355	8.72004	0.097106	0.15664	0.640106	8.72004	0.334326	418.333	521.231	388.596	415.505	410.635	420.007	409.581	372.061	363.323	405.616	379.393	371.649	444.717	401.618
ABUW_0994	tolA	tolerance to group A colicins single-stranded filamentous DNA phage	1	core	-0.139719	0.817463	8.44613	0.531762	-0.269889	0.673542	8.44613	0.217129	-0.431143	0.424806	8.44613	0.0489915	-0.250945	0.68075	8.44613	0.248183	-0.103852	0.880722	8.44613	0.640567	405.236	420.272	299.452	348.067	438.178	293.812	389.247	284.774	312.418	299.725	322.208	355.086	257.201	310.516
ABUW_0995	tolR	protein TolR	1	core	-0.267783	0.772691	6.93999	0.462644	-0.375948	0.750436	6.93999	0.293952	-0.526704	0.701136	6.93999	0.141989	-0.0308549	1	6.93999	0.930414	-0.0874898	0.973324	6.93999	0.807027	158.705	115.046	131.351	132.7	90.139	130.048	123.939	87.287	91.829	101.404	87.316	181.166	129.234	106.499
ABUW_0996	tolQ	protein TolQ	1	core	-0.462563	0.181475	8.18444	0.029424	-0.0734149	0.977904	8.18444	0.717832	-0.263571	0.78696	8.18444	0.195522	-0.251635	0.643928	8.18444	0.213656	0.267952	0.476215	8.18444	0.185341	353.619	279.398	314.734	287.155	197.806	247.573	327.277	276.045	283.472	253.061	285.314	240.175	328.153	365.69
ABUW_0997	ybgC	tol-pal system-associated acyl-CoA thioesterase	1	core	0	1	1.21962	1	0	1	1.21962	1	0	1	1.21962	1	0	1	1.21962	1	0	1	1.21962	1	0	0	0	0	0	0	0	0	0	0	0	0	0	0
ABUW_0998	ABUW_0998	Peptidase M20D, amidohydrolase	1	core	-0.0158195	1	8.7885	0.928879	0.100557	0.905812	8.7885	0.559646	0.167486	0.900396	8.7885	0.328733	0.139911	0.805544	8.7885	0.412727	0.025362	1	8.7885	0.882064	391.369	455.49	465.733	430.733	320.496	467.209	455.089	434.253	484.098	459.459	473.473	427.552	395.304	477.322
ABUW_0999	ruvB	Holliday junction DNA helicase RuvB	1	core	-2.10549	4.19748e-06	6.99144	8.75355e-08	-1.50738	0.00135823	6.99144	4.60706e-05	-1.90625	2.44739e-05	6.99144	3.99699e-07	-2.04107	3.77735e-06	6.99144	5.49311e-08	-0.828719	0.126586	6.99144	0.0218581	255.776	173.744	231.775	215.366	30.046	62.616	97.796	52.372	55.896	60.125	65.179	36.233	111.496	128.312
ABUW_1000	ruvA	Holliday junction DNA helicase RuvA	1	core	-2.77167	1.26722e-05	5.92232	2.9611e-07	-3.328	9.94596e-08	5.92232	9.74604e-10	-2.57282	2.89499e-05	5.92232	4.80074e-07	-2.94644	1.45877e-06	5.92232	1.72267e-08	-0.828925	0.292815	5.92232	0.0811494	125.577	129.134	125.53	91.368	10.015	23.12	8.714	16.366	21.959	20.64	8.609	24.846	69.685	47.476
ABUW_1001	dgt	deoxyguanosinetriphosphate triphosphohydrolase	1	core	0.179271	0.5503	9.10465	0.218323	0.0335076	1	9.10465	0.813687	0.0318935	1	9.10465	0.821687	0.0274276	1	9.10465	0.845463	0.300947	0.161506	9.10465	0.0314301	489.981	558.797	529.772	541.679	555.86	579.917	475.423	579.367	516.039	547.402	535.578	496.913	615.762	636.429
ABUW_1002	purL	phosphoribosylformylglycinamidine synthase	1	core	-7.49345	9.17124e-13	5.60672	5.29997e-15	-7.83468	8.16064e-15	5.60672	2.87058e-17	-6.24075	6.78307e-13	5.60672	2.21558e-15	-3.88124	1.38485e-07	5.60672	1.4614e-09	0.37111	0.788633	5.60672	0.509512	194.143	105.655	73.135	45.684	0	0.963	0	1.091	0	3.59	10.453	9.317	103.894	44.909
ABUW_1003	ABUW_1003	MFS family drug transporter	1	core	-0.115711	0.798781	8.39058	0.506162	-0.115327	0.876393	8.39058	0.492768	0.00164803	1	8.39058	0.992125	-0.237355	0.562533	8.39058	0.15505	0.118948	0.767261	8.39058	0.481623	376.731	340.444	316.189	328.488	317.992	327.528	326.309	334.964	360.329	365.234	304.99	294.007	300.279	363.124
ABUW_1004	ABUW_1004	hypothetical protein	1	core	-0.486838	0.907766	3.98379	0.680525	-1.28911	0.74613	3.98379	0.286116	-0.0703672	1	3.98379	0.951559	-0.607392	0.912846	3.98379	0.602008	0.393489	0.92651	3.98379	0.732362	14.638	14.087	11.643	23.93	0	18.303	2.905	8.729	13.974	13.461	12.913	5.176	1.267	42.343
ABUW_1005	ABUW_1005	hypothetical protein	0.994186	core	0.487732	0.494548	7.3109	0.175329	0.691779	0.326501	7.3109	0.0493032	0.147269	1	7.3109	0.676578	0.0760191	1	7.3109	0.829298	-0.89157	0.0882705	7.3109	0.0130631	140.985	133.83	195.754	156.63	250.387	128.121	239.164	200.76	127.762	177.681	134.048	150.109	59.549	123.18
ABUW_1006	ABUW_1006	enoyl-CoA hydratase/isomerase	1	core	0.202059	0.696046	8.40356	0.351805	0.145408	0.876393	8.40356	0.493155	-0.034936	1	8.40356	0.869356	0.069796	0.969218	8.40356	0.740746	-0.33828	0.358124	8.40356	0.114096	327.425	333.4	354.394	352.418	408.132	331.381	368.913	353.512	343.36	302.417	379.393	295.042	210.322	322.064
ABUW_1007	ABUW_1007	nicotinamide-nucleotide adenylyltransferase	1	core	-0.658972	0.905785	3.04204	0.676361	0.126701	1	3.04204	0.932639	0.464577	1	3.04204	0.751833	-0.9804	0.871818	3.04204	0.5164	-2.69899	0.318653	3.04204	0.0943951	7.704	2.348	5.094	23.93	5.008	1.927	0.968	10.911	5.989	8.974	1.23	4.141	0	3.849
ABUW_1008	ABUW_1008	hypothetical protein	1	core	0.197018	0.792383	7.22645	0.493202	0.24775	0.804819	7.22645	0.377132	0.231267	0.92674	7.22645	0.407972	0.142885	0.912846	7.22645	0.608342	-0.0957032	0.925702	7.22645	0.730218	124.036	145.569	165.554	143.578	110.17	178.214	167.512	145.115	130.756	182.168	144.501	142.862	143.171	134.728
ABUW_1009	bcp	bacterioferritin comigratory protein	1	core	0.386733	0.701225	6.22376	0.359019	0.437088	0.74613	6.22376	0.287749	0.50442	0.813697	6.22376	0.217598	-0.138692	0.968575	6.22376	0.737876	-0.202061	0.868122	6.22376	0.623009	48.536	79.828	65.13	82.666	72.612	82.845	61.97	104.744	97.818	78.072	51.037	59.008	44.345	75.704
ABUW_1010	ABUW_1010	ATPase	1	core	0.140155	0.791831	8.03898	0.491214	0.0584434	0.991198	8.03898	0.767255	-0.0141831	1	8.03898	0.94264	0.210121	0.706058	8.03898	0.279405	0.345518	0.269063	8.03898	0.0705804	215.715	251.224	254.334	293.681	242.876	248.536	250.783	223.673	227.576	229.73	268.711	251.562	344.624	307.95
ABUW_1011	ABUW_1011	hypothetical protein	1	core	-0.1393	0.958281	5.76952	0.774882	-0.815613	0.463725	5.76952	0.0935607	-0.411279	0.922568	5.76952	0.387365	-0.163437	0.963377	5.76952	0.727858	0.402622	0.704461	5.76952	0.404092	62.403	58.697	29.836	73.964	55.085	52.019	26.143	42.552	54.898	36.793	52.266	53.832	64.617	56.457
ABUW_1012	ABUW_1012	ExsB protein	1	core	-5.2614	6.09251e-07	5.27527	9.64392e-09	-7.16699	3.26244e-10	5.27527	2.24893e-12	-4.62355	6.27526e-07	5.27527	6.62213e-09	-4.85065	2.12741e-07	5.27527	2.35191e-09	-0.26229	0.903859	5.27527	0.681074	117.102	70.437	85.142	54.385	5.008	0.963	0.968	0	0.998	6.282	0	7.247	46.879	65.439
ABUW_1013	ABUW_1013	radical SAM domain protein	1	core	-3.56026	3.814e-08	5.79748	4.50397e-10	-5.1626	5.10648e-14	5.79748	1.92455e-16	-3.75555	9.6813e-10	5.79748	5.83797e-12	-5.30412	3.35972e-15	5.79748	1.18181e-17	0.0402882	1	5.79748	0.930561	168.72	96.263	87.325	93.543	10.015	11.56	3.873	3.273	7.985	11.666	1.845	5.176	107.695	68.006
ABUW_1014	dapD	2,3,4,5-tetrahydropyridine-2,6-dicarboxylate N-succinyltransferase	1	core	0	1	1.21962	1	0	1	1.21962	1	0	1	1.21962	1	0	1	1.21962	1	0	1	1.21962	1	0	0	0	0	0	0	0	0	0	0	0	0	0	0
ABUW_1015	carO	outer membrane protein CarO	1	core	-0.0850049	0.945709	7.71431	0.755118	-0.126521	0.942937	7.71431	0.637016	-0.113925	1	7.71431	0.66972	0.172419	0.871429	7.71431	0.514423	0.465942	0.295862	7.71431	0.083332	231.123	204.266	173.922	180.56	130.201	259.132	166.543	232.402	206.615	199.219	269.941	211.188	228.06	236.095
ABUW_1016	cbl	transcriptional regulator, LysR family	1	core	-2.00283	0.00407983	6.30896	0.000206042	-2.12878	0.00162004	6.30896	5.61724e-05	-1.51719	0.0535781	6.30896	0.00294814	-0.235071	0.924577	6.30896	0.632038	-1.54343	0.0339956	6.30896	0.0033654	210.322	61.045	116.07	106.595	30.046	36.606	23.239	40.37	43.918	53.843	90.39	142.862	24.073	48.759
ABUW_1017	cysA	sulfate ABC transporter, ATP-binding protein CysA	1	core	0.194518	0.726247	7.89397	0.392768	0.0325011	1	7.89397	0.88381	0.110067	0.992337	7.89397	0.618341	0.0896384	0.952169	7.89397	0.683743	0.32775	0.39754	7.89397	0.135143	238.827	197.222	225.954	241.471	247.884	242.756	214.957	233.493	274.489	204.603	212.14	249.492	253.4	301.534
ABUW_1018	cysW	sulfate ABC transporter, permease protein CysW	1	core	0.103313	0.838866	8.65101	0.570345	0.171492	0.774066	8.65101	0.33182	0.0618119	1	8.65101	0.726304	0.116955	0.87095	8.65101	0.505626	-0.101131	0.824037	8.65101	0.560696	363.634	356.879	463.914	467.715	358.054	389.18	412.485	391.7	384.284	370.618	323.437	446.186	392.77	432.413
ABUW_1019	cysT	sulfate ABC transporter, permease protein CysT	1	core	0.272171	0.418056	8.5463	0.125516	0.266364	0.537095	8.5463	0.122803	0.355968	0.370034	8.5463	0.0379474	0.294741	0.418466	8.5463	0.0845344	0.0594862	0.925702	8.5463	0.729496	309.705	352.183	340.568	365.47	373.077	391.107	426.041	352.421	422.213	418.18	415.057	368.544	325.619	369.54
ABUW_1020	ABUW_1020	alpha/beta hydrolase fold protein	1	core	-0.159925	0.819429	7.58126	0.536875	-0.109032	0.953807	7.58126	0.664789	-0.110574	1	7.58126	0.658982	0.135987	0.902565	7.58126	0.582838	0.267369	0.593313	7.58126	0.279215	179.506	194.875	189.568	202.314	125.194	189.774	184.941	156.025	167.688	177.681	204.762	194.624	181.181	265.607
ABUW_1021	cysP	thiosulfate-binding protein	1	core	0.126402	0.901247	7.75725	0.66733	-0.043093	1	7.75725	0.882018	-0.137409	1	7.75725	0.635813	-0.148953	0.912846	7.75725	0.607298	0.318992	0.581632	7.75725	0.268603	224.19	218.353	237.597	174.033	197.806	265.876	202.37	223.673	210.608	192.937	130.974	262.95	268.604	227.113
ABUW_1022	pabC	aminodeoxychorismate lyase	1	core	-3.93511	2.30849e-25	7.33942	2.90011e-28	-3.05827	7.23033e-20	7.33942	1.27167e-22	-3.38983	1.18803e-23	7.33942	1.79101e-26	-3.1366	1.74021e-21	7.33942	2.1862e-24	-0.286493	0.602239	7.33942	0.285988	269.644	335.748	272.891	304.558	5.008	26.01	31.953	39.279	34.935	22.435	33.205	33.128	201.453	246.36
ABUW_1023	ABUW_1023	aminodeoxychorismate lyase	1	core	-0.136227	0.783698	8.3974	0.476667	0.227242	0.673472	8.3974	0.216763	0.168453	0.914416	8.3974	0.358874	-0.0237495	1	8.3974	0.897101	-0.483454	0.0715634	8.3974	0.00958374	352.848	312.269	403.514	345.891	247.884	333.308	415.39	361.15	385.282	370.618	313.599	332.311	264.803	250.209
ABUW_1024	tmk	thymidylate kinase	1	core	0	1	1.21962	1	0	1	1.21962	1	0	1	1.21962	1	0	1	1.21962	1	0	1	1.21962	1	0	0	0	0	0	0	0	0	0	0	0	0	0	0
ABUW_1025	ABUW_1025	thioesterase family protein	1	core	-0.443775	0.634419	7.05033	0.291176	-0.0941168	1	7.05033	0.818297	-0.0524747	1	7.05033	0.897735	-0.392382	0.757611	7.05033	0.33845	0.0564748	1	7.05033	0.889524	125.577	140.873	124.074	180.56	75.116	110.782	90.05	157.117	107.799	148.068	95.924	101.453	74.753	223.264
ABUW_1026	nadB	L-aspartate oxidase	1	core	0.0940111	0.823343	9.29228	0.545269	0.15328	0.760944	9.29228	0.312249	0.0114402	1	9.29228	0.939877	0.00177226	1	9.29228	0.990648	-0.117208	0.737357	9.29228	0.44334	587.823	655.06	588.716	650.45	610.945	659.873	707.809	650.288	596.888	649.704	554.025	657.374	473.858	605.634
ABUW_1027	degP	peptidase S1C, Do	1	core	0.514836	0.0496484	9.22586	0.00451576	0.0304253	1	9.22586	0.865238	0.114002	0.964753	9.22586	0.523154	0.032017	1	9.22586	0.857403	-0.0423328	0.977744	9.22586	0.812903	574.726	530.622	581.075	628.695	918.922	624.23	583.87	536.815	609.864	593.169	590.919	515.547	532.14	579.972
ABUW_1028	ABUW_1028	thioesterase superfamily	1	core	0.138319	0.819858	7.97748	0.538138	0.31302	0.581565	7.97748	0.149629	0.0771387	1	7.97748	0.723147	0.0882134	0.952169	7.97748	0.683728	-0.125177	0.82968	7.97748	0.570244	244.991	239.484	238.688	241.471	275.426	244.683	300.165	296.776	244.544	268.317	271.786	230.857	167.244	251.492
ABUW_1029	lepA	GTP-binding protein LepA	1	core	-4.97107	6.86889e-12	6.74952	4.48722e-14	-2.82527	9.2885e-06	6.74952	1.58698e-07	-3.55379	3.10939e-08	6.74952	2.57814e-10	-4.9507	3.81703e-13	6.74952	1.72629e-15	-0.943786	0.235456	6.74952	0.0572667	318.95	117.394	271.071	226.243	5.008	7.707	41.636	19.64	16.968	20.64	1.845	13.458	139.37	106.499
ABUW_1030	lepB	signal peptidase I	1	core	0	1	1.21962	1	0	1	1.21962	1	0	1	1.21962	1	0	1	1.21962	1	0	1	1.21962	1	0	0	0	0	0	0	0	0	0	0	0	0	0	0
ABUW_1031	ABUW_1031	hypothetical protein	1	core	-1.64081	0.022472	6.27382	0.00165435	-0.226925	0.942937	6.27382	0.637748	-0.0972782	1	6.27382	0.83909	0.106384	1	6.27382	0.822923	-0.462574	0.642436	6.27382	0.337198	87.827	77.48	96.785	93.543	2.504	42.386	57.128	84.014	74.861	80.764	115.601	57.973	67.151	64.156
ABUW_1032	rnc	ribonuclease III	1	core	-2.58012	0.0325738	4.44803	0.00260263	-2.10938	0.0902887	4.44803	0.00721402	-2.66514	0.02222	4.44803	0.00102168	-3.07122	0.00474515	4.44803	0.000196721	-2.39529	0.0322588	4.44803	0.00307188	54.699	23.479	36.022	58.736	7.512	5.78	11.619	6.547	9.981	2.692	4.919	4.141	2.534	14.114
ABUW_1033	era	GTP-binding protein Era	1	core	0	1	1.37328	1	0	1	1.37328	1	3.73935	0.830367	1.37328	0.231724	0	1	1.37328	1	0	1	1.37328	1	0	0	0	0	0	0	0	0	0	3.59	0	0	0	0
ABUW_1034	ABUW_1034	hypothetical protein	1	core	-0.514101	0.475413	6.84277	0.164364	0.615015	0.429533	6.84277	0.0784733	0.0152673	1	6.84277	0.965441	-0.126046	0.961714	6.84277	0.720621	0.0766596	0.981034	6.84277	0.82437	97.072	110.351	136.082	117.473	40.062	92.479	193.655	116.746	97.818	110.378	89.16	95.242	145.705	110.349
ABUW_1035	recO	DNA repair protein RecO	1	core	-0.426205	0.621269	7.32654	0.280536	0.107367	0.996083	7.32654	0.781198	0.327147	0.926004	7.32654	0.395489	0.0131095	1	7.32654	0.972869	-0.314511	0.709933	7.32654	0.412623	145.608	147.917	199.756	193.612	37.558	164.727	184.941	126.566	212.604	156.144	140.197	149.074	129.234	171.939
ABUW_1036	pdxJ	pyridoxal phosphate biosynthetic protein PdxJ	1	core	0	1	1.21962	1	0	1	1.21962	1	0	1	1.21962	1	0	1	1.21962	1	0	1	1.21962	1	0	0	0	0	0	0	0	0	0	0	0	0	0	0
ABUW_1037	ABUW_1037	tRNA--hydroxylase	1	core	0.0207789	1	8.28788	0.911676	0.180005	0.763407	8.28788	0.317063	0.0161796	1	8.28788	0.928406	0.0712597	0.955876	8.28788	0.69037	0.441623	0.0975776	8.28788	0.0150779	318.95	298.182	249.968	278.453	328.008	287.069	339.865	356.786	298.444	330.236	293.922	345.769	334.488	340.028
ABUW_1038	ABUW_1038	short-chain dehydrogenase/reductase	1	core	0.0390322	1	8.26526	0.847554	0.159834	0.828319	8.26526	0.417906	0.184794	0.906661	8.26526	0.346718	0.239229	0.648383	8.26526	0.220906	-0.0114405	1	8.26526	0.953577	298.149	270.007	313.642	315.435	225.349	332.345	301.134	332.782	314.414	337.415	294.537	368.544	282.541	310.516
ABUW_1039	ABUW_1039	tRNA-Asn	NA	NA	-2.94041	0.375369	3.0743	0.103839	-3.18129	0.395093	3.0743	0.0675062	-1.63109	0.871056	3.0743	0.288435	-0.180881	1	3.0743	0.900345	-0.0353604	1	3.0743	0.980049	6.934	4.696	10.552	17.403	0	0.963	0	1.091	0	3.59	1.23	9.317	6.335	19.247
ABUW_1040	ABUW_1040	hypothetical protein	1	core	-0.252739	0.71964	7.47324	0.382886	-0.176392	0.890835	7.47324	0.53225	0.185224	0.96359	7.47324	0.506811	-0.097461	0.963299	7.47324	0.727073	-0.196603	0.769417	7.47324	0.485622	203.388	157.308	196.481	193.612	112.674	178.214	138.463	183.303	232.567	184.86	191.849	140.792	136.836	187.336
ABUW_1041	ABUW_1041	thioesterase superfamily protein	1	core	-0.281878	0.582801	8.0742	0.24835	0.268938	0.71916	8.0742	0.253694	-0.244356	0.880422	8.0742	0.303757	-0.00907026	1	8.0742	0.969258	-0.0351011	1	8.0742	0.882798	256.547	316.965	272.891	234.945	182.783	261.059	365.04	309.869	220.589	258.446	329.586	217.399	234.395	241.227
ABUW_1042	ABUW_1042	hypothetical protein	1	core	0.670085	0.242078	6.82049	0.0477389	0.230404	0.876393	6.82049	0.489412	0.521571	0.640412	6.82049	0.112733	0.46965	0.560697	6.82049	0.152539	0.335475	0.603717	6.82049	0.288061	77.811	79.828	118.616	128.35	135.209	109.818	73.589	110.2	109.795	116.66	83.626	131.475	129.234	165.523
ABUW_1043	aspC	aspartate aminotransferase A	1	core	0.0435774	0.974627	8.95427	0.806451	0.237208	0.61507	8.95427	0.170612	0.073872	1	8.95427	0.669634	0.221514	0.614457	8.95427	0.197769	0.0652147	0.914103	8.95427	0.706019	426.037	509.491	470.1	491.644	413.139	501.889	521.9	558.637	431.197	543.813	549.72	503.124	405.44	549.177
ABUW_1044	ABUW_1044	hypothetical protein	NA	NA	-0.187913	0.89126	6.88761	0.645871	-0.516236	0.654245	6.88761	0.19868	-0.361893	0.916223	6.88761	0.363901	-0.256163	0.871989	6.88761	0.518281	9.87912e-05	1	6.88761	0.999816	166.409	105.655	130.26	119.648	170.263	70.322	71.652	121.111	82.846	132.812	113.756	112.841	116.564	121.897
ABUW_1045	ABUW_1045	GGDEF family protein	NA	NA	1.22742	5.8964e-10	9.12789	5.18528e-12	0.870686	3.45914e-05	9.12789	7.03995e-07	0.954447	4.1112e-06	9.12789	4.95823e-08	0.828184	9.26034e-05	9.12789	2.11731e-06	-0.132586	0.744168	9.12789	0.451923	370.568	378.01	441.355	461.188	906.403	789.921	723.302	628.466	690.713	760.979	696.682	598.366	324.352	456.792
ABUW_1046	ABUW_1046	hypothetical protein	1	core	0.062703	0.931878	8.99515	0.728532	0.113121	0.884062	8.99515	0.521159	0.168512	0.902751	8.99515	0.337397	0.011006	1	8.99515	0.949965	0.308402	0.289483	8.99515	0.0788441	448.379	518.883	442.811	522.1	480.744	487.439	543.203	482.261	626.832	454.075	509.137	432.728	566.349	556.876
ABUW_1047	uvrB	excinuclease ABC, B subunit	1	core	0.0419748	0.963479	10.0392	0.786535	-0.120093	0.840989	10.0392	0.432894	-0.134658	0.920484	10.0392	0.378301	-0.0297484	1	10.0392	0.845086	-0.243408	0.357463	10.0392	0.113705	1061.63	1164.55	1063.18	1074.66	1119.23	1086.62	916.957	1106.36	972.189	1050.83	1104.97	1015.57	671.51	1047.03
ABUW_1048	ABUW_1048	outer membrane lipoprotein Blc	1	core	0.10278	0.866885	8.2997	0.61536	-0.310504	0.541481	8.2997	0.124894	-0.0519575	1	8.2997	0.79486	-0.112679	0.893256	8.2997	0.571639	0.306912	0.376131	8.2997	0.12418	333.588	331.052	324.922	263.225	325.504	362.208	217.862	315.324	332.381	310.494	307.45	292.972	382.634	319.498
ABUW_1049	rarD	RarD protein	1	core	0.514775	0.064034	9.01553	0.00624251	0.22574	0.681872	9.01553	0.223236	0.144333	0.939198	9.01553	0.435541	0.0173485	1	9.01553	0.925194	-0.184884	0.629743	9.01553	0.31772	427.578	516.535	539.232	513.398	766.186	534.641	525.774	556.454	504.061	530.352	509.137	412.024	409.241	473.473
ABUW_1050	gap	glyceraldehyde-3-phosphate dehydrogenase	1	core	-4.0509	0.731947	1.48992	0.401847	-1.90457	0.980506	1.48992	0.725693	-1.08159	1	1.48992	0.842866	-4.0509	0.771109	1.48992	0.353375	0	1	1.48992	1	0	4.696	0	0	0	0	0.968	0	1.996	0	0	0	0	0
ABUW_1051	ABUW_1051	hypothetical protein	1	core	-0.342178	0.577509	7.2751	0.242177	-0.0616594	1	7.2751	0.827578	-0.277226	0.900396	7.2751	0.328594	-0.19784	0.85289	7.2751	0.482092	-0.167728	0.821149	7.2751	0.557837	170.261	183.135	173.195	132.7	97.651	163.764	163.639	170.21	131.755	158.836	176.476	121.123	124.166	139.86
ABUW_1052	ABUW_1052	hypothetical protein	1	core	-0.100665	0.929291	7.27138	0.722638	-0.168416	0.899437	7.27138	0.543052	0.199661	0.960365	7.27138	0.463919	-0.160615	0.888898	7.27138	0.557292	-0.453513	0.334289	7.27138	0.101294	142.526	169.048	168.465	180.56	110.17	161.837	117.161	154.934	175.673	178.579	152.495	114.911	101.36	139.86
ABUW_1053	ABUW_1053	GTP-binding protein Obg/CgtA	1	core	-1.91689	0.757404	2.77617	0.435398	-4.01923	0.55959	2.77617	0.134836	-6.1793	0.331544	2.77617	0.0319881	-2.65902	0.715549	2.77617	0.289995	-0.36597	1	2.77617	0.876739	20.031	0	11.279	2.175	0	4.817	0.968	0	0	0	0	3.106	2.534	7.699
ABUW_1054	proB	glutamate 5-kinase	1	core	-1.11507	0.00283687	8.6618	0.00013329	-0.403025	0.585905	8.6618	0.153101	-0.672526	0.218196	8.6618	0.0175962	-0.620846	0.217441	8.6618	0.027863	-1.06682	0.00379977	8.6618	0.000210037	557.777	509.491	554.878	530.802	207.822	265.876	526.742	268.407	380.292	291.649	366.48	311.606	312.949	178.354
ABUW_1055	ABUW_1055	phosphoserine phosphatase	1	core	0.420618	0.364705	8.13299	0.0981406	0.0928657	0.976028	8.13299	0.71031	0.104389	1	8.13299	0.675307	-0.156673	0.877894	8.13299	0.530281	-0.243674	0.638493	8.13299	0.327258	227.271	286.442	280.168	339.365	420.651	244.683	270.149	265.134	242.548	303.315	235.507	208.082	241.997	250.209
ABUW_1056	ABUW_1056	hypothetical protein	1	core	0.201227	0.506869	9.14715	0.18339	0.051998	0.980506	9.14715	0.725123	0.0678656	1	9.14715	0.644784	0.166286	0.688208	9.14715	0.255245	-0.186098	0.508454	9.14715	0.206448	533.124	535.318	596.721	613.468	605.938	584.734	482.201	617.555	584.91	537.531	586.614	584.908	524.538	483.738
ABUW_1057	dusB	tRNA-dihydrouridine synthase B	1	core	-0.160429	0.844771	7.4966	0.578421	0.257399	0.790245	7.4966	0.354341	-0.125182	1	7.4966	0.654093	-0.157877	0.893256	7.4966	0.571485	-0.0810427	0.95439	7.4966	0.775262	209.552	171.396	169.556	169.683	185.287	151.241	248.847	206.215	171.68	182.168	124.21	216.364	148.239	156.541
ABUW_1058	ABUW_1058	2-nitropropane dioxygenase	1	core	-0.36739	0.307856	8.34374	0.0717615	-0.0786016	0.966136	8.34374	0.689646	-0.0936534	1	8.34374	0.633117	-0.0995935	0.913362	8.34374	0.610177	-0.110747	0.831209	8.34374	0.576177	339.751	361.574	322.375	345.891	200.31	311.152	351.484	302.231	328.388	327.544	317.288	319.888	255.934	329.763
ABUW_1059	ABUW_1059	hypothetical protein	1	core	0.337062	0.522579	7.77882	0.194113	0.0686058	0.999294	7.77882	0.78799	0.12939	0.989688	7.77882	0.610287	-0.135543	0.908815	7.77882	0.594383	-0.0863242	0.925702	7.77882	0.730174	189.521	204.266	255.426	250.173	247.884	232.16	223.672	182.212	219.591	209.987	166.023	183.237	285.075	166.806
ABUW_1060	ABUW_1060	hypothetical protein	1	core	0.0520145	0.974935	8.55491	0.807139	0.0205028	1	8.55491	0.921756	-0.0638648	1	8.55491	0.75935	0.0469628	1	8.55491	0.820637	0.0897282	0.897209	8.55491	0.672469	382.124	394.445	269.98	391.575	393.108	384.364	355.357	424.433	352.344	390.361	456.871	321.958	300.279	352.859
ABUW_1061	wecB	UDP-N-acetylglucosamine 2-epimerase	1	core	-0.203187	0.71964	8.15882	0.383257	0.0807105	0.978924	8.15882	0.72134	0.0390242	1	8.15882	0.862764	-0.0857914	0.959106	8.15882	0.703621	-0.0858663	0.912267	8.15882	0.703793	284.282	298.182	327.105	274.103	185.287	292.849	308.88	298.958	264.507	332.928	277.32	256.738	224.259	320.781
ABUW_1062	ABUW_1062	hypothetical protein	0.994186	core	0.10486	0.892627	7.88726	0.649036	0.178121	0.835754	7.88726	0.425647	0.149567	0.96359	7.88726	0.50219	0.194467	0.785646	7.88726	0.380373	-0.381289	0.320597	7.88726	0.0954939	243.45	201.918	209.58	276.278	227.853	240.829	253.688	252.041	240.552	261.138	246.575	258.809	143.171	204.017
ABUW_1063	ABUW_1063	hypothetical protein	NA	NA	0.0834	0.931878	8.64635	0.729815	-0.0963717	0.963713	8.64635	0.685854	0.0675057	1	8.64635	0.77577	0.0932553	0.957337	8.64635	0.693114	0.578501	0.0915572	8.64635	0.0139406	355.159	392.097	382.775	382.873	375.581	385.327	290.483	400.429	411.234	369.721	388.002	387.178	706.986	375.955
ABUW_1064	ABUW_1064	glycosyltransferase	NA	NA	0.0914894	0.921958	8.26987	0.707916	0.0316705	1	8.26987	0.894669	0.0272198	1	8.26987	0.909164	-0.279884	0.672099	8.26987	0.24187	-0.107578	0.887577	8.26987	0.653243	313.557	321.66	341.659	291.506	373.077	285.142	301.134	341.51	315.412	332.031	281.009	227.752	202.72	361.841
ABUW_1065	ABUW_1065	hypothetical protein	1	core	0.278426	0.634419	7.8228	0.291344	0.156713	0.898881	7.8228	0.541969	0.285226	0.862642	7.8228	0.263994	0.520645	0.274682	7.8228	0.0398911	-0.382	0.39374	7.8228	0.13306	190.291	178.439	239.052	291.506	270.418	172.434	198.496	210.58	242.548	209.987	269.326	249.492	155.841	227.113
ABUW_1066	ABUW_1066	hypothetical protein	0.994186	core	-0.190511	0.895548	6.68314	0.657006	-0.616264	0.58021	6.68314	0.145784	-0.25918	0.968356	6.68314	0.535515	-0.259439	0.877894	6.68314	0.533177	-0.168571	0.908664	6.68314	0.691581	135.592	110.351	105.154	95.718	135.209	78.029	66.811	93.834	99.814	107.686	133.433	67.29	51.947	119.331
ABUW_1067	phrB	deoxyribodipyrimidine photo-lyase	1	core	-0.446708	0.17804	8.19159	0.0283612	-0.0209117	1	8.19159	0.913974	-0.232192	0.830367	8.19159	0.2316	-0.423775	0.223051	8.19159	0.0290341	0.102312	0.852501	8.19159	0.601677	336.669	335.748	286.717	276.278	252.891	228.306	361.167	293.502	276.485	297.033	268.096	219.47	272.405	304.1
ABUW_1068	slyD	peptidyl-prolyl cis-trans isomerase, FKBP-type	1	core	-1.70436	0.015251	6.13193	0.00103079	-1.07191	0.240753	6.13193	0.0289146	-1.04059	0.337245	6.13193	0.0329619	-1.92184	0.00377622	6.13193	0.000154654	-0.0035791	1	6.13193	0.993961	99.383	82.176	100.424	121.823	10.015	39.496	30.985	55.645	56.894	32.306	15.987	32.092	87.423	121.897
ABUW_1069	ndh	NADH dehydrogenase	1	core	-0.116589	0.818428	8.52747	0.534034	-0.0465021	1	8.52747	0.798231	-0.0464857	1	8.52747	0.797407	0.0287075	1	8.52747	0.873134	0.0877545	0.868384	8.52747	0.624669	338.21	378.01	358.76	437.259	272.922	352.574	298.229	385.154	329.386	359.85	357.257	350.945	406.707	384.937
ABUW_1070	ABUW_1070	D-ala-D-ala-carboxypeptidase penicillin-binding protein	1	core	-0.0801152	0.882271	9.20864	0.636819	0.0118658	1	9.20864	0.942926	0.171774	0.8754	9.20864	0.297023	-0.0629926	0.959106	9.20864	0.702683	0.02785	1	9.20864	0.866163	582.43	577.58	578.528	646.099	463.217	588.587	568.378	590.278	641.804	667.651	474.703	614.93	655.039	522.231
ABUW_1071	ABUW_1071	peptidase M61	1	core	-0.281926	0.539436	8.6409	0.206694	-0.242913	0.732582	8.6409	0.268513	0.015212	1	8.6409	0.944326	-0.0396106	1	8.6409	0.855457	0.106574	0.869992	8.6409	0.626605	419.103	467.229	435.897	308.909	252.891	436.383	344.706	393.882	423.212	469.33	429.815	407.883	437.115	337.462
ABUW_1072	idh	isocitrate dehydrogenase, NADP-dependent	1	core	-1.96241	0.00168103	6.81004	7.22249e-05	-2.16531	0.000325691	6.81004	8.51052e-06	-1.79027	0.00466332	6.81004	0.000168723	-2.00147	0.000967984	6.81004	3.01583e-05	-0.379971	0.706451	6.81004	0.407541	318.18	79.828	223.043	165.332	55.085	47.203	46.477	43.643	62.883	55.638	35.664	65.22	130.501	155.258
ABUW_1073	ABUW_1073	pseudouridine synthase, Rsu	1	core	0.0156482	1	7.85895	0.946186	0.245781	0.734444	7.85895	0.269973	0.303148	0.753829	7.85895	0.171197	0.314738	0.560697	7.85895	0.15326	-0.128476	0.826689	7.85895	0.564558	223.419	178.439	212.127	284.98	192.798	206.15	238.196	242.221	234.563	271.009	261.332	234.998	193.851	228.396
ABUW_1074	icd	isocitrate dehydrogenase, NADP-dependent	1	core	0.00135342	1	9.24012	0.994912	0.477987	0.210944	9.24012	0.0230024	0.211771	0.890146	9.24012	0.313897	0.0467658	1	9.24012	0.823931	0.11755	0.830898	9.24012	0.575574	526.19	591.667	608.728	561.258	350.542	710.929	807.542	724.482	592.895	697.265	577.391	544.534	542.276	668.508
ABUW_1076	ABUW_1076	hypothetical protein	1	core	-0.230164	0.822321	6.64568	0.542773	0.0425593	1	6.64568	0.90733	-0.545233	0.700963	6.64568	0.141464	-0.500651	0.59344	6.64568	0.173021	-0.02614	1	6.64568	0.942683	114.791	105.655	132.807	87.017	87.636	94.405	124.908	100.38	84.842	67.304	95.309	55.903	129.234	80.837
ABUW_1077	ABUW_1077	hypothetical protein	0.284884	shell	-0.040849	1	4.05544	0.963528	-0.445734	0.933337	4.05544	0.617691	-0.146005	1	4.05544	0.867837	-0.745339	0.80123	4.05544	0.400673	1.13745	0.497511	4.05544	0.199879	22.342	7.044	12.007	13.053	17.527	12.523	8.714	14.184	14.972	13.461	15.372	2.07	35.476	16.681
ABUW_1078	ABUW_1078	major facilitator family transporter	1	core	-0.0885365	0.86386	9.14629	0.61078	-0.0943113	0.919025	9.14629	0.579773	-0.058561	1	9.14629	0.730045	-0.0795335	0.928391	9.14629	0.63809	0.172846	0.61987	9.14629	0.308533	560.859	629.234	573.798	519.925	495.767	574.137	616.791	476.805	567.942	569.837	605.676	484.49	629.699	547.894
ABUW_1079	ABUW_1079	LysR family transcriptional regulator	1	core	-0.854782	0.00983247	8.33485	0.000597854	-0.456946	0.358026	8.33485	0.0566724	-0.423224	0.540456	8.33485	0.0764364	-0.524316	0.218182	8.33485	0.0280129	-0.308442	0.487441	8.33485	0.193384	341.292	396.793	394.782	450.311	157.744	227.343	317.594	208.398	276.485	271.009	250.264	247.421	250.866	395.202
ABUW_1080	ABUW_1080	transport protein	1	core	0.640795	0.00175939	9.46211	7.73603e-05	0.226075	0.597211	9.46211	0.158456	0.308178	0.449573	9.46211	0.0536555	0.185661	0.67474	9.46211	0.244364	0.23893	0.404682	9.46211	0.139097	652.538	594.015	513.762	680.905	1014.07	878.546	702.968	748.486	838.438	716.11	710.209	681.185	704.452	610.767
ABUW_1081	ABUW_1081	phenazine biosynthesis protein	1	core	-0.16069	0.788879	8.06734	0.485229	0.141636	0.884299	8.06734	0.523247	0.152281	0.96359	8.06734	0.49083	0.200631	0.771493	8.06734	0.360749	-0.0483413	0.981034	8.06734	0.824863	234.205	258.267	304.91	291.506	180.279	236.976	256.593	278.227	287.464	257.548	325.282	220.505	295.211	254.059
ABUW_1082	ABUW_1082	protease	1	core	0.0183589	1	10.0733	0.869928	-0.16759	0.543428	10.0733	0.126845	-0.0722773	0.96359	10.0733	0.507304	-0.108088	0.738453	10.0733	0.319502	-0.0223257	0.985757	10.0733	0.837646	1054.69	1164.55	1112.67	1139.92	1094.19	1069.28	925.671	1020.17	1004.13	1096.6	1047.17	948.276	1065.55	1038.05
ABUW_1083	ABUW_1083	hypothetical protein	1	core	-0.292201	0.803975	6.62269	0.515271	-0.423516	0.776012	6.62269	0.337451	-0.172715	1	6.62269	0.693168	-0.450364	0.72877	6.62269	0.305559	0.0566942	1	6.62269	0.897873	97.842	136.177	94.966	87.017	92.643	89.589	73.589	97.107	91.829	113.07	66.409	99.383	39.277	142.427
ABUW_1084	ABUW_1084	hypothetical protein	1	core	0.375606	0.488046	7.8598	0.171429	0.333164	0.673067	7.8598	0.215533	0.24012	0.920484	7.8598	0.37159	0.349678	0.611304	7.8598	0.190561	0.0530486	0.991047	7.8598	0.843884	196.455	201.918	190.296	250.173	267.915	233.123	294.356	199.669	225.58	244.985	296.997	195.659	184.982	242.51
ABUW_1085	ABUW_1085	adenylate cyclase	1	core	0.399	0.0360029	9.22648	0.00300326	0.227287	0.441108	9.22648	0.08401	0.170353	0.786366	9.22648	0.194099	0.0882841	0.868247	9.22648	0.499616	0.227514	0.290972	9.22648	0.0800039	545.451	530.622	586.533	574.31	646	723.452	624.538	626.284	604.873	612.014	560.174	561.098	670.243	623.598
ABUW_1086	ABUW_1086	hypothetical protein	1	core	0.234332	0.765898	7.29054	0.45413	0.18258	0.903191	7.29054	0.551303	0.210014	0.96359	7.29054	0.491501	0.173377	0.891785	7.29054	0.568905	-0.436329	0.431855	7.29054	0.156249	116.332	173.744	160.096	165.332	155.24	165.691	150.083	168.027	171.68	156.144	154.34	157.356	72.219	156.541
ABUW_1087	cas	crispr-associated protein Cas1	0.127907	cloud	0.340143	0.283688	8.983	0.0625825	-0.147821	0.825923	8.983	0.412961	-0.0115765	1	8.983	0.948554	-0.103613	0.888898	8.983	0.563078	0.0306791	1	8.983	0.864467	462.246	547.058	480.288	506.872	731.131	504.779	423.136	471.35	492.083	501.636	423.666	487.596	472.591	482.455
ABUW_1088	ABUW_1088	crispr-associated helicase Cas3	0.127907	cloud	0.334103	0.0278357	10.2116	0.00213956	0.130177	0.680692	10.2116	0.222679	0.0841698	0.935719	10.2116	0.429302	0.0221689	1	10.2116	0.834651	-0.0485594	0.884626	10.2116	0.647911	1053.15	1155.16	1153.78	1281.32	1394.66	1289.88	1178.39	1200.2	1152.85	1178.26	1066.85	1112.88	1050.34	1171.49
ABUW_1089	csy1	crispr-associated protein, Csy1 family	0.127907	cloud	-0.0549342	0.974627	8.18383	0.806017	-0.184298	0.817812	8.18383	0.397765	-0.156104	0.961687	8.18383	0.471829	-0.170204	0.817239	8.18383	0.431116	-0.22683	0.611509	8.18383	0.297304	308.164	307.573	326.377	311.085	350.542	233.123	256.593	280.409	285.468	268.317	250.264	285.725	287.609	230.962
ABUW_1090	ABUW_1090	crispr-associated protein, Csy2 family protein	0.127907	cloud	0.0349247	1	8.66755	0.8626	0.132606	0.878034	8.66755	0.500259	0.0443744	1	8.66755	0.821387	0.0533471	0.98677	8.66755	0.785201	-0.0313587	1	8.66755	0.873105	404.466	387.401	442.811	395.926	395.612	391.107	489.947	368.787	427.204	393.053	425.511	377.861	321.818	464.491
ABUW_1091	ABUW_1091	Csy3 family crispr-associated protein	0.127907	cloud	0.26618	0.622309	7.70958	0.281605	0.428265	0.417885	7.70958	0.0741166	0.422401	0.541889	7.70958	0.0770627	0.486412	0.275856	7.70958	0.0403387	0.223063	0.645054	7.70958	0.339631	160.245	173.744	224.498	193.612	160.248	219.636	206.243	236.766	230.57	215.371	259.488	192.554	253.4	215.565
ABUW_1092	csy4	crispr-associated protein, Csy4 family	0.127907	cloud	0.127382	0.837234	7.92332	0.567763	0.341663	0.511475	7.92332	0.110391	0.0833958	1	7.92332	0.697779	0.0517867	0.998913	7.92332	0.808599	-0.321537	0.396725	7.92332	0.134667	222.649	223.049	265.977	267.576	275.426	204.223	305.007	253.132	234.563	238.703	228.743	222.576	205.254	200.167
ABUW_1093	ABUW_1093	hypothetical protein	NA	NA	-0.533452	0.270329	7.31538	0.0571917	0.143884	0.919025	7.31538	0.58457	0.251746	0.901031	7.31538	0.335269	0.091281	0.962815	7.31538	0.726466	-0.0773071	0.947736	7.31538	0.765971	146.378	150.265	174.65	184.91	77.62	114.635	165.575	158.208	175.673	177.681	163.563	143.898	127.967	195.035
ABUW_1094	ABUW_1094	hypothetical protein	NA	NA	0.272336	0.818428	5.8825	0.533835	0.0447634	1	5.8825	0.917006	0.608863	0.710341	5.8825	0.147779	0.478917	0.687297	5.8825	0.253769	-0.493551	0.560589	5.8825	0.250877	53.158	46.958	73.499	34.807	50.077	66.469	55.192	48.008	75.859	78.97	74.403	63.149	39.277	38.494
ABUW_1095	ABUW_1095	hypothetical protein	NA	NA	-0.842044	0.422038	5.12252	0.127772	0.0687751	1	5.12252	0.890754	0.378042	0.943748	5.12252	0.442359	-0.0767102	1	5.12252	0.877018	-0.190663	0.912267	5.12252	0.704142	40.061	23.479	38.205	32.631	17.527	18.303	42.604	26.186	42.92	43.972	25.211	37.268	29.141	30.795
ABUW_1096	ABUW_1096	hypothetical protein	NA	NA	0.450808	0.693434	5.9895	0.34933	0.089321	1	5.9895	0.851951	0.450882	0.902751	5.9895	0.338645	0.598454	0.62125	5.9895	0.20058	0.200187	0.887577	5.9895	0.655901	43.913	39.914	80.048	76.14	32.55	75.139	32.921	56.737	53.9	61.919	68.869	55.903	111.496	59.024
ABUW_1097	thiE	thiamine-phosphate pyrophosphorylase	1	core	1.71301	0.855695	2.09044	0.595762	-3.28739	0.713667	2.09044	0.246446	-3.28739	0.83385	2.09044	0.23634	1.20856	0.959248	2.09044	0.704493	-2.116	0.792933	2.09044	0.519444	2.311	0	2.547	4.351	0	8.67	0	0	0	0	0	6.211	0	1.283
ABUW_1098	hemL	glutamate-1-semialdehyde-2,1-aminomutase	1	core	1.65529	0.71964	2.51825	0.382357	-0.702864	0.976028	2.51825	0.710613	1.24335	0.96359	2.51825	0.505854	-1.52904	0.817239	2.51825	0.428588	-0.862202	0.895082	2.51825	0.667038	4.622	0	0	8.702	5.008	11.56	0.968	2.182	3.993	8.974	0.615	1.035	2.534	1.283
ABUW_1099	ABUW_1099	acyl carrier protein	1	core	0.149246	0.802135	8.26923	0.511714	0.482667	0.241614	8.26923	0.029107	0.280195	0.796955	8.26923	0.205617	0.296023	0.596393	8.26923	0.179371	-0.388884	0.296622	8.26923	0.0839931	272.725	291.138	309.276	284.98	270.418	327.528	476.392	296.776	342.362	341.005	362.791	309.535	209.055	224.547
ABUW_1100	rluA	pseudouridine synthase A	1	core	-0.647439	0.0605947	8.43817	0.00581587	-0.243554	0.74613	8.43817	0.28444	-0.359378	0.643135	8.43817	0.114288	-0.515733	0.193173	8.43817	0.0235566	0.345627	0.374254	8.43817	0.123259	396.762	366.27	419.888	371.996	147.729	310.188	348.579	290.229	304.433	293.444	244.73	279.514	509.334	451.66
ABUW_1101	hepA	RNA helicase	1	core	-1.0068	1.85513e-06	9.29739	3.26279e-08	-0.760663	0.000561637	9.29739	1.65104e-05	-0.886083	3.13021e-05	9.29739	5.3481e-07	-0.62378	0.00764199	9.29739	0.000356909	-0.279496	0.346756	9.29739	0.107985	887.513	673.843	833.226	926.728	287.946	455.649	431.851	490.989	403.249	451.383	474.703	526.935	675.311	696.736
ABUW_1102	ABUW_1102	hypothetical protein	1	core	-0.00841682	1	7.98969	0.970956	0.0469976	1	7.98969	0.834212	0.389526	0.550881	7.98969	0.0790334	-0.0195765	1	7.98969	0.929989	-0.233419	0.604283	7.98969	0.290147	224.19	241.832	315.462	271.927	190.294	249.499	192.687	283.683	324.396	284.47	238.581	207.047	244.531	234.812
ABUW_1103	ABUW_1103	transcriptional regulator, TetR family	1	core	-0.398003	0.299785	8.05546	0.0684684	-0.789803	0.00570669	8.05546	0.000233716	-0.648555	0.0426788	8.05546	0.00224118	-0.821017	0.0029172	8.05546	0.000112877	-0.18347	0.685382	8.05546	0.380405	335.129	321.66	354.394	315.435	277.93	212.893	183.972	193.122	189.647	230.627	166.023	199.8	261.002	304.1
ABUW_1104	ABUW_1104	oxidoreductase	1	core	-0.608606	0.938414	2.52173	0.738707	-3.78521	0.395527	2.52173	0.0677762	-2.62438	0.753829	2.52173	0.169039	-4.20863	0.282723	2.52173	0.0417134	-1.63161	0.699332	2.52173	0.395758	13.097	4.696	1.092	13.053	10.015	1.927	0	1.091	0	2.692	0.615	0	1.267	2.566
ABUW_1105	ABUW_1105	fatty acid desaturase	1	core	-0.86027	0.963479	1.98435	0.787245	0.297492	1	1.98435	0.925896	-0.964401	1	1.98435	0.757153	-3.92729	0.594604	1.98435	0.176943	-0.194002	1	1.98435	0.953052	3.852	0	0	6.526	0	1.927	2.905	2.182	1.996	0	0	0	0	5.132
ABUW_1106	ABUW_1106	hypothetical protein	0.831395	shell	0.234365	0.719036	7.39056	0.380836	0.172604	0.878034	7.39056	0.506868	0.652721	0.150146	7.39056	0.010563	0.502976	0.305383	7.39056	0.0486556	-0.381271	0.392133	7.39056	0.132025	115.562	152.613	192.843	189.261	135.209	159.911	136.527	156.025	178.667	233.319	172.787	190.483	122.899	156.541
ABUW_1107	ABUW_1107	transcriptional regulator, TetR family	0.831395	shell	-0.423785	0.461866	7.72459	0.153935	-0.054564	1	7.72459	0.849761	0.129582	1	7.72459	0.650796	0.0731641	0.993091	7.72459	0.798082	-0.378333	0.489017	7.72459	0.194132	195.684	255.92	217.949	200.138	135.209	182.067	186.877	238.948	261.513	227.037	183.855	276.408	107.695	200.167
ABUW_1108	ABUW_1108	hypothetical protein	1	core	-0.254116	0.772789	7.46079	0.463197	-0.0862658	1	7.46079	0.799424	-0.0120499	1	7.46079	0.971565	0.0411643	1	7.46079	0.902804	0.330652	0.629743	7.46079	0.31761	163.327	166.7	259.064	145.753	87.636	173.397	133.622	174.574	158.704	168.708	142.042	190.483	306.614	187.336
ABUW_1109	dat	diaminobutyrate--2-oxoglutarate aminotransferase	1	core	-10.4547	2.41978e-08	6.04905	2.67513e-10	-6.22562	2.59729e-06	6.04905	3.98078e-08	-5.70171	1.09517e-05	6.04905	1.62349e-07	-6.11008	3.56854e-06	6.04905	4.84173e-08	-3.98297	0.00141198	6.04905	6.27257e-05	352.078	49.306	204.85	137.051	0	0	2.905	2.182	3.993	3.59	0	6.211	1.267	19.247
ABUW_1110	ddc	diaminobutyrate decarboxylase	1	core	-5.75719	0.000143175	5.30173	4.42476e-06	-4.55808	0.00134286	5.30173	4.45371e-05	-4.69491	0.00101498	5.30173	2.83073e-05	-6.22031	3.09002e-05	5.30173	6.2111e-07	-4.37642	0.00208251	5.30173	0.000100986	210.322	7.044	115.706	84.841	0	2.89	6.778	2.182	1.996	6.282	0	3.106	6.335	2.566
ABUW_1111	ABUW_1111	aldehyde dehydrogenase	1	core	0.400763	0.112145	9.22073	0.0134969	0.244423	0.540895	9.22073	0.123971	0.216967	0.753829	9.22073	0.170986	0.237715	0.52746	9.22073	0.13213	0.0283167	0.999006	9.22073	0.857689	495.374	561.145	580.711	591.713	763.682	586.661	640.03	588.096	575.927	644.319	591.534	617	553.679	581.255
ABUW_1112	ABUW_1112	transcriptional regulator, AsnC family	1	core	0.583242	0.535998	6.32554	0.204436	0.341519	0.849518	6.32554	0.448452	-0.0299292	1	6.32554	0.947253	0.31329	0.853131	6.32554	0.483798	0.524222	0.556403	6.32554	0.248284	72.419	75.132	67.313	41.333	147.729	69.359	78.43	106.927	70.868	73.585	114.371	63.149	58.282	96.234
ABUW_1113	ABUW_1113	indole-3-pyruvate decarboxylase	1	core	0.145417	0.714136	9.10369	0.374294	0.421569	0.100503	9.10369	0.00815637	0.0570957	1	9.10369	0.721371	0.204492	0.615335	9.10369	0.198206	0.0816499	0.858903	9.10369	0.607922	502.308	497.752	548.328	543.854	420.651	631.936	698.127	627.375	509.052	533.942	567.553	559.027	515.669	583.821
ABUW_1114	aroP3	aromatic amino acid transport protein	1	core	0.113518	0.832365	8.56665	0.557237	-0.107183	0.91361	8.56665	0.571968	-0.190223	0.891748	8.56665	0.315249	-0.0731981	0.958423	8.56665	0.697123	-0.169304	0.68284	8.56665	0.375905	399.073	415.576	395.146	345.891	468.225	388.217	374.723	372.061	357.334	356.26	370.17	385.108	255.934	377.238
ABUW_1115	ABUW_1115	phosphate ABC transporter, substrate-binding protein	1	core	0.0397139	1	8.5095	0.846745	-0.419682	0.28644	8.5095	0.0392277	-0.174436	0.921562	8.5095	0.386454	-0.183978	0.771493	8.5095	0.358916	-1.22003	5.67762e-07	8.5095	9.27249e-09	384.435	450.794	414.066	404.628	428.163	396.887	262.403	352.421	406.243	329.339	391.076	318.852	191.317	142.427
ABUW_1116	pstC	phosphate ABC transporter, permease protein (EsvD)	1	core	-0.0227198	1	8.56811	0.902886	-0.0379091	1	8.56811	0.834655	-0.0117095	1	8.56811	0.948357	-0.104598	0.888898	8.56811	0.562037	-1.09909	4.68951e-07	8.56811	7.54092e-09	423.726	363.922	404.606	495.995	343.031	408.447	417.327	348.057	400.254	390.361	376.934	344.733	181.181	212.999
ABUW_1117	pstA	phosphate ABC transporter, permease protein	1	core	-0.211089	0.605398	8.6982	0.268931	-0.253327	0.621601	8.6982	0.176172	-0.0928506	0.992337	8.6982	0.617418	-0.273	0.545503	8.6982	0.142058	-1.1902	1.19654e-07	8.6982	1.80382e-09	487.67	462.534	396.601	539.503	312.984	470.099	394.088	397.156	427.204	467.535	397.84	371.649	181.181	201.45
ABUW_1118	pstB	phosphate ABC transporter, ATP-binding protein	1	core	0.135655	0.792383	8.7441	0.492246	0.0727676	0.973998	8.7441	0.706516	-0.0197005	1	8.7441	0.918702	0.0847813	0.939761	8.7441	0.658777	-1.29775	1.23561e-08	8.7441	1.70751e-10	467.639	382.705	448.996	569.959	513.294	406.52	419.263	476.805	442.176	407.411	451.337	438.94	163.443	225.83
ABUW_1119	ABUW_1119	peptidase S49	1	core	-0.231457	0.579612	8.11167	0.245142	-0.199724	0.752687	8.11167	0.298664	-0.024059	1	8.11167	0.89927	-0.147404	0.822141	8.11167	0.437112	-0.386438	0.19907	8.11167	0.0437154	265.021	326.356	326.741	293.681	227.853	249.499	251.752	249.859	307.427	266.522	253.954	259.844	211.589	243.794
ABUW_1120	ABUW_1120	hypothetical protein	0.976744	soft core	0.128068	0.683061	9.64282	0.338263	0.173561	0.630593	9.64282	0.181757	0.0769146	0.975589	9.64282	0.553569	0.150088	0.676053	9.64282	0.245127	-0.028929	0.981034	9.64282	0.823298	733.431	772.455	815.761	817.957	858.829	738.865	833.685	842.319	796.516	789.695	762.476	868.562	780.472	740.362
ABUW_1121	ABUW_1121	hypothetical protein	0.976744	soft core	0.000157617	1	7.88971	0.999625	-0.19967	0.886553	7.88971	0.525766	-0.094277	1	7.88971	0.763509	-0.126437	0.953508	7.88971	0.685968	-0.0232668	1	7.88971	0.940881	223.419	277.051	244.874	230.594	290.449	192.664	166.543	262.952	218.593	246.78	229.358	214.294	301.546	142.427
ABUW_1122	purB	adenylosuccinate lyase	1	core	0	1	1.50939	1	2.23676	0.898019	1.50939	0.540194	0	1	1.50939	1	0	1	1.50939	1	2.68731	0.896472	1.50939	0.668719	0	0	0.728	0	0	0	0	1.091	0	0	0	0	0	6.416
ABUW_1123	ABUW_1123	hypothetical protein	NA	NA	-1.7991	0.00474317	6.03183	0.000249076	-1.52371	0.0215806	6.03183	0.00122001	-1.24574	0.111148	6.03183	0.00709336	-1.99745	0.000944069	6.03183	2.89388e-05	0.0334442	1	6.03183	0.940678	118.643	86.872	99.696	84.841	10.015	42.386	40.668	30.55	53.9	34.1	25.826	24.846	72.219	109.066
ABUW_1124	trmU	tRNA (5-methylaminomethyl-2-thiouridylate)-methyltransferase	NA	NA	-5.76413	0.557486	1.86162	0.22469	-5.76413	0.654245	1.86162	0.198667	-5.76413	0.785779	1.86162	0.193445	-5.76413	0.608135	1.86162	0.185629	-2.33144	0.732565	1.86162	0.438619	8.475	7.044	1.092	0	0	0	0	0	0	0	0	0	0	0
ABUW_1125	ABUW_1125	hydrolase, NUDIX family	1	core	-0.81974	0.152122	7.00253	0.0217481	-0.798639	0.197485	7.00253	0.0211795	-0.708984	0.376915	7.00253	0.0392068	-0.598598	0.404782	7.00253	0.0792274	-0.45448	0.470798	7.00253	0.181458	218.026	86.872	205.214	184.91	82.628	90.552	90.05	90.56	84.842	109.48	103.303	101.453	143.171	128.312
ABUW_1126	ABUW_1126	putative transferase	1	core	0.120295	0.872383	8.13566	0.624003	0.0273024	1	8.13566	0.909305	-0.103241	1	8.13566	0.666514	0.0412603	1	8.13566	0.862344	-0.0393431	1	8.13566	0.868858	278.889	277.051	321.283	265.401	363.062	230.233	230.45	332.782	246.541	271.906	288.388	270.196	282.541	265.607
ABUW_1127	dacC	penicillin-binding protein 6 (D-alanyl-D-alanine carboxypeptidase)	1	core	-1.16028	0.00255185	8.21575	0.000119257	-1.01629	0.0110599	8.21575	0.000533543	-0.392885	0.753829	8.21575	0.171059	1.34397	0.000108173	8.21575	2.52766e-06	-0.205568	0.765114	8.21575	0.477752	399.073	213.658	293.267	263.225	97.651	166.654	146.21	160.39	223.583	253.959	613.67	942.064	259.735	200.167
ABUW_1128	ABUW_1128	hypothetical protein	0.994186	core	-0.177471	0.832365	6.84883	0.556454	-0.434165	0.572721	6.84883	0.141741	-0.268522	0.914416	6.84883	0.358001	-0.681108	0.179987	6.84883	0.0211191	0.116868	0.908387	6.84883	0.689556	138.674	133.83	132.079	97.894	110.17	122.341	114.257	85.105	118.779	108.583	74.403	93.171	114.03	129.596
ABUW_1129	ABUW_1129	hypothetical protein	0.994186	core	-0.193064	0.914864	6.31462	0.69066	-0.188972	0.968263	6.31462	0.69254	0.272632	0.976269	6.31462	0.56365	-0.378657	0.817239	6.31462	0.427622	0.176928	0.913136	6.31462	0.705042	77.041	75.132	103.335	71.789	35.054	89.589	40.668	92.742	83.844	100.507	44.888	70.396	121.632	69.289
ABUW_1130	surE	5'/3'-nucleotidase SurE	1	core	0.319705	0.542955	8.14446	0.208813	0.170477	0.876393	8.14446	0.493945	0.0954713	1	8.14446	0.701288	0.11402	0.933626	8.14446	0.645664	-0.347318	0.452654	8.14446	0.168892	298.149	246.528	292.539	271.927	433.17	239.866	305.007	307.687	282.474	306.007	309.295	271.232	191.317	232.245
ABUW_1131	nlpD	peptidase M23B	1	core	-0.621752	0.0310426	8.61172	0.00245689	-0.191341	0.774704	8.61172	0.333652	-0.335439	0.588599	8.61172	0.0902508	-0.259172	0.609156	8.61172	0.188257	0.134765	0.77739	8.61172	0.495733	490.752	401.489	416.249	413.329	207.822	344.868	345.674	437.526	347.353	367.926	336.965	400.636	434.581	431.13
ABUW_1132	ABUW_1132	transcriptional regulator, LysR family	1	core	0.941126	0.000950179	8.15921	3.68356e-05	0.439008	0.3325	8.15921	0.0510238	0.328174	0.70284	8.15921	0.144299	0.24499	0.703035	8.15921	0.274502	0.0403295	1	8.15921	0.860069	251.924	232.441	224.498	230.594	555.86	357.391	337.928	315.324	309.424	303.315	296.997	266.055	231.861	211.715
ABUW_1133	ABUW_1133	peptidase S16, lon domain protein	1	core	0.489129	0.0184917	9.95459	0.00130524	0.179684	0.693058	9.95459	0.231911	0.187481	0.805364	9.95459	0.211218	0.122731	0.805544	9.95459	0.412274	-0.0855351	0.828189	9.95459	0.568371	892.136	903.936	1024.98	981.113	1382.14	1060.61	931.481	1083.45	976.181	1070.58	988.144	919.289	783.006	1018.8
ABUW_1134	ABUW_1134	major facilitator superfamily MFS_1	0.895349	shell	-1.21438	0.000950179	8.47693	3.70044e-05	-1.61886	2.19831e-06	8.47693	3.2588e-08	-1.5827	4.70757e-06	8.47693	5.79575e-08	-1.39209	6.42719e-05	8.47693	1.42109e-06	-0.0997687	0.924459	8.47693	0.725246	714.941	471.925	501.755	424.206	315.488	188.81	154.924	232.402	244.544	156.144	236.736	208.082	350.959	474.756
ABUW_1135	gloA	glyoxalase I	1	core	-0.0401568	1	7.17911	0.899286	-0.454889	0.580856	7.17911	0.147754	0.0264466	1	7.17911	0.931743	-0.354327	0.687601	7.17911	0.254473	0.0379013	1	7.17911	0.902654	140.985	176.091	158.64	130.525	127.698	163.764	123.939	101.471	189.647	130.12	98.999	141.827	169.778	115.481
ABUW_1136	ABUW_1136	sodium/bile acid symporter family protein	1	core	-0.227546	0.632862	8.63318	0.289855	0.19465	0.78943	8.63318	0.352246	0.0115792	1	8.63318	0.955921	0.0888615	0.944286	8.63318	0.670016	-0.157953	0.747133	8.63318	0.455444	446.068	359.227	396.237	408.978	242.876	416.153	518.996	400.429	416.225	405.616	416.287	429.623	311.682	373.389
ABUW_1137	rpmE1	ribosomal protein L31	1	core	0	1	1.30059	1	0	1	1.30059	1	0	1	1.30059	1	0	1	1.30059	1	3.30636	0.535625	1.30059	0.225575	0	0	0	0	0	0	0	0	0	0	0	0	0	2.566
ABUW_1138	ABUW_1138	hypothetical protein	1	core	-0.0112155	1	9.14836	0.940591	0.0714357	0.936965	9.14836	0.624094	0.0514809	1	9.14836	0.723046	-0.00411274	1	9.14836	0.977345	-0.192575	0.476267	9.14836	0.185773	515.405	608.103	608.364	598.24	528.318	537.531	563.536	592.46	557.961	594.964	586.614	491.737	472.591	532.496
ABUW_1139	ABUW_1139	hypothetical protein	1	core	-2.63779	3.31809e-24	8.70693	5.00215e-27	-2.00876	1.97136e-16	8.70693	4.95317e-19	-1.748	7.32937e-13	8.70693	2.7274e-15	-1.32724	7.79958e-08	8.70693	7.44684e-10	0.0462171	0.981034	8.70693	0.825113	721.875	523.579	665.126	672.204	97.651	98.258	162.67	146.206	209.609	166.015	287.773	198.765	724.724	585.104
ABUW_1140	ABUW_1140	hypothetical protein	0.988372	soft core	-0.752453	0.770467	3.90374	0.460538	-1.80143	0.437864	3.90374	0.0825311	-1.01762	0.875925	3.90374	0.297771	-2.00679	0.324396	3.90374	0.0534683	-0.385825	0.897209	3.90374	0.672122	16.179	9.392	25.834	32.631	10.015	5.78	0.968	6.547	2.994	9.871	0.615	6.211	15.204	26.946
ABUW_1141	efp	translation elongation factor P	1	core	-1.39452	0.796701	2.60941	0.50252	-0.115646	1	2.60941	0.95331	-1.01226	0.992337	2.60941	0.616105	-1.51276	0.836951	2.60941	0.461186	1.99755	0.640106	2.60941	0.332875	9.245	2.348	2.911	0	0	3.853	8.714	2.182	4.991	0.897	0	4.141	11.403	2.566
ABUW_1142	cstA	carbon starvation protein A	0.0872093	cloud	0.0760548	0.853361	9.62607	0.589848	-0.11934	0.813341	9.62607	0.389735	0.176284	0.78909	9.62607	0.199258	0.088467	0.871989	9.62607	0.518593	-0.424945	0.0248684	9.62607	0.00219759	789.671	756.019	898.356	878.868	733.635	838.087	619.696	796.494	889.343	865.075	823.966	784.708	562.548	698.019
ABUW_1143	ABUW_1143	hypothetical protein	0.476744	shell	-0.309041	0.835358	5.86644	0.562922	0.671243	0.632356	5.86644	0.185223	0.324066	0.964753	5.86644	0.523607	0.244544	0.924206	5.86644	0.6286	-1.11733	0.158553	5.86644	0.0306349	33.898	63.393	64.402	80.49	27.543	43.349	93.923	52.372	56.894	60.125	72.558	34.163	38.01	24.379
ABUW_1144	ABUW_1144	tRNA-Val	NA	NA	-0.0074226	1	4.22231	0.993643	0.167727	1	4.22231	0.836022	-0.188594	1	4.22231	0.816783	-0.870303	0.721755	4.22231	0.29669	0.481466	0.813488	4.22231	0.546264	17.719	14.087	16.373	19.579	0	27.936	16.461	19.64	14.972	13.461	6.149	11.388	16.471	30.795
ABUW_1145	ABUW_1145	glycine cleavage system transcriptional activator	0.662791	shell	0.281749	0.601535	8.06579	0.265703	-0.0702893	0.994968	8.06579	0.778041	-0.0796655	1	8.06579	0.748643	-0.203093	0.806003	8.06579	0.414127	0.0615931	0.971448	8.06579	0.803158	241.909	288.79	279.804	269.752	365.566	258.169	248.847	246.586	230.57	267.42	187.544	260.879	321.818	223.264
ABUW_1146	ABUW_1146	proline dipeptidase	0.110465	cloud	0.190469	0.546312	8.88107	0.215505	-0.0144189	1	8.88107	0.923576	-0.0506017	1	8.88107	0.735455	0.128195	0.791473	8.88107	0.386788	-0.190997	0.494994	8.88107	0.198122	419.874	476.621	512.671	526.451	485.752	494.182	435.724	434.253	448.165	411	442.728	508.301	409.241	454.226
ABUW_1147	ABUW_1147	glycine betaine transporter OpuD	0.610465	shell	0.423546	0.157028	9.15297	0.0228835	0.12088	0.880822	9.15297	0.510345	0.0503612	1	9.15297	0.783628	-0.0238147	1	9.15297	0.896576	-0.15752	0.695528	9.15297	0.391627	583.971	504.796	626.921	546.03	813.759	614.597	603.236	576.094	560.955	576.119	450.722	606.648	477.659	528.647
ABUW_1148	ABUW_1148	glycine betaine transporter OpuD	0.127907	cloud	0.383517	0.190728	9.17815	0.0321076	0.377731	0.251599	9.17815	0.0311758	0.215199	0.816792	9.17815	0.219679	0.219999	0.63438	9.17815	0.207989	0.0688703	0.909486	9.17815	0.693934	517.716	486.012	535.593	606.941	713.604	564.504	717.492	575.003	639.808	532.147	588.459	556.957	528.339	603.068
ABUW_1149	ABUW_1149	rieske 2Fe-2S family protein	0.662791	shell	0.1476	0.787799	8.19206	0.483764	0.175258	0.813341	8.19206	0.392181	-0.109895	0.98362	8.19206	0.593261	-0.0392174	1	8.19206	0.847727	0.147289	0.761162	8.19206	0.472953	271.955	298.182	260.156	304.558	317.992	291.885	339.865	292.411	269.498	256.651	279.165	258.809	338.289	247.643
ABUW_1150	ABUW_1150	aldehyde dehydrogenase	0.662791	shell	0.279317	0.448873	8.59606	0.143008	-0.0176589	1	8.59606	0.924917	0.052354	1	8.59606	0.7787	0.0850414	0.9339	8.59606	0.646456	-0.192912	0.612543	8.59606	0.2995	357.471	352.183	383.139	480.767	443.186	394.96	331.15	364.423	380.292	358.055	348.648	389.248	299.012	409.317
ABUW_1151	ABUW_1151	rubredoxin-NAD(+) reductase	0.662791	shell	0.359697	0.138873	9.11192	0.0189772	0.142343	0.782075	9.11192	0.34245	0.344966	0.238641	9.11192	0.0202065	0.27775	0.349095	9.11192	0.0608724	0.0318007	0.981251	9.11192	0.828639	479.195	462.534	594.538	580.836	643.496	539.458	516.091	516.084	591.897	610.219	522.665	599.401	582.82	560.725
ABUW_1152	ABUW_1152	FAD dependent oxidoreductase	0.662791	shell	0.0746872	0.903243	8.7422	0.67069	0.135999	0.835754	8.7422	0.425868	0.0904816	0.98362	8.7422	0.595342	0.0473064	0.985441	8.7422	0.780677	-0.0830769	0.868384	8.7422	0.624477	384.435	427.315	448.632	461.188	378.085	437.346	418.295	459.348	458.146	402.027	360.946	456.539	367.43	447.81
ABUW_1153	ABUW_1153	hypothetical protein	0.662791	shell	-0.0209689	1	6.71887	0.950342	-0.0706549	1	6.71887	0.829857	0.195795	0.972182	6.71887	0.546914	-0.170264	0.912846	6.71887	0.602228	-0.512357	0.365242	6.71887	0.117781	117.102	82.176	139.72	119.648	67.605	121.378	97.796	94.925	121.773	113.07	86.701	91.101	72.219	102.65
ABUW_1154	ABUW_1154	hypothetical protein	0.662791	shell	0.207468	0.701225	8.01634	0.358336	-0.165634	0.853976	8.01634	0.455674	0.118468	0.983454	8.01634	0.589011	0.0852286	0.958423	8.01634	0.696256	0.103418	0.878864	8.01634	0.637438	233.434	281.746	266.341	219.717	325.504	249.499	216.894	232.402	281.476	271.906	288.388	237.069	271.138	232.245
ABUW_1155	ABUW_1155	hypothetical protein	0.662791	shell	0.489887	0.161055	8.33075	0.0243606	0.186211	0.810174	8.33075	0.383306	0.193973	0.916223	8.33075	0.362237	-0.0029321	1	8.33075	0.989003	-0.366178	0.302768	8.33075	0.0869427	301.231	281.746	362.035	337.19	493.263	313.078	333.087	326.235	356.336	314.981	280.394	290.901	252.133	265.607
ABUW_1156	ABUW_1156	transporter, drug/metabolite exporter family	0.662791	shell	0.0617265	0.941022	8.4838	0.74329	0.0827583	0.947836	8.4838	0.649911	0.00341872	1	8.4838	0.984993	0.00983245	1	8.4838	0.956664	-0.0229997	1	8.4838	0.898372	307.394	378.01	379.864	382.873	385.597	305.372	340.833	367.696	355.338	323.057	333.891	330.24	378.833	333.612
ABUW_1157	ABUW_1157	hypothetical protein	0.662791	shell	0.340636	0.316563	8.92471	0.0760355	0.115926	0.897137	8.92471	0.538959	0.212319	0.858782	8.92471	0.258282	0.0665083	0.96213	8.92471	0.723234	-0.0398197	0.983736	8.92471	0.831974	429.119	460.186	489.02	502.521	625.969	467.209	433.787	518.266	523.026	505.225	403.989	505.195	392.77	523.515
ABUW_1158	ABUW_1158	hypothetical protein	0.662791	shell	-0.365328	0.705679	6.66535	0.365728	-0.20629	0.926375	6.66535	0.59858	0.0644012	1	6.66535	0.867904	0.239747	0.877894	6.66535	0.533643	0.302487	0.721397	6.66535	0.425226	72.419	124.438	121.527	82.666	57.589	82.845	62.938	101.471	102.808	96.917	91.62	129.404	150.773	93.668
ABUW_1159	ABUW_1159	transcriptional regulator, TetR family	0.656977	shell	-0.196439	0.854521	6.84906	0.591938	0.0350555	1	6.84906	0.921891	-0.284322	0.935114	6.84906	0.428685	-0.164142	0.933626	6.84906	0.645797	-0.626331	0.303941	6.84906	0.0877506	124.807	136.177	140.812	93.543	77.62	136.791	148.146	114.564	96.82	116.66	98.999	128.369	49.413	98.801
ABUW_1160	ABUW_1160	hypothetical protein	NA	NA	-1.58554	0.128087	4.94616	0.0166384	-1.06438	0.452289	4.94616	0.088185	-0.736945	0.826933	4.94616	0.228757	-1.42211	0.196246	4.94616	0.0241609	-0.588987	0.647282	4.94616	0.342195	39.291	49.306	33.111	50.035	5.008	20.23	17.429	24.004	31.94	20.64	7.994	24.846	31.675	19.247
ABUW_1161	ABUW_1161	hypothetical protein	0.122093	cloud	-0.307875	0.542364	8.09043	0.208224	0.156616	0.878034	8.09043	0.507037	0.224901	0.902751	8.09043	0.338539	0.291514	0.642348	8.09043	0.212413	-0.146943	0.799799	8.09043	0.527472	249.613	251.224	359.488	267.576	132.705	246.609	256.593	296.776	296.448	289.854	328.971	268.126	263.536	283.57
ABUW_1162	ABUW_1162	hypothetical protein	0.122093	cloud	0.131409	0.834978	8.08384	0.561715	0.316453	0.580856	8.08384	0.149154	0.292753	0.771089	8.08384	0.18076	0.266332	0.651045	8.08384	0.222141	-0.483707	0.14959	8.08384	0.0280764	237.286	227.745	277.257	350.242	232.86	259.132	278.863	296.776	296.448	276.393	235.507	315.747	238.196	180.92
ABUW_1163	ABUW_1163	transcriptional regulator, TetR family	0.976744	soft core	-0.228658	0.776447	7.51161	0.467927	0.527087	0.437864	7.51161	0.0823947	0.358406	0.83385	7.51161	0.237616	0.0936665	0.975338	7.51161	0.757725	0.322991	0.603717	7.51161	0.287644	170.261	159.656	171.012	156.63	107.667	160.874	307.912	161.481	232.567	192.937	180.166	164.602	220.458	170.655
ABUW_1164	ABUW_1164	hypothetical protein	NA	NA	0.907992	0.482192	5.21315	0.168496	0.163483	1	5.21315	0.801599	-0.490927	0.958	5.21315	0.456855	0.203045	0.974587	5.21315	0.752665	-1.27693	0.226435	5.21315	0.0538209	31.587	28.175	45.846	56.561	85.132	26.973	18.397	49.099	13.974	28.716	37.509	30.022	27.874	11.548
ABUW_1165	ABUW_1165	pirin domain protein	1	core	0.159435	0.836815	7.78534	0.565707	0.0201486	1	7.78534	0.941	0.319556	0.83385	7.78534	0.236821	-0.288604	0.715549	7.78534	0.28957	0.151561	0.830204	7.78534	0.571756	155.623	260.615	220.132	224.068	215.333	220.6	199.465	206.215	277.483	227.935	172.172	150.109	288.876	178.354
ABUW_1166	ABUW_1166	threonine ammonia-lyase	1	core	-0.303562	0.546021	7.85717	0.215116	-0.247708	0.75101	7.85717	0.295687	-0.137778	0.975671	7.85717	0.557959	-0.20253	0.792249	7.85717	0.387632	0.0952023	0.906904	7.85717	0.687035	250.383	274.703	251.059	193.612	227.853	185.92	213.989	221.491	207.613	267.42	241.041	200.836	197.652	263.04
ABUW_1167	ABUW_1167	hypothetical protein	1	core	0.247691	0.687836	7.68769	0.342911	-0.0927793	0.977904	7.68769	0.717666	-0.209939	0.92674	7.68769	0.413219	-0.102417	0.953824	7.68769	0.687285	0.111235	0.89025	7.68769	0.661201	232.664	164.352	221.223	228.419	265.411	205.187	201.401	174.574	184.656	166.913	195.538	172.884	264.803	195.035
ABUW_1168	bauF	siderophore-interacting protein	1	core	-0.424475	0.472084	6.88175	0.162002	-0.0508709	1	6.88175	0.860066	-0.171684	0.975589	6.88175	0.551859	-0.416716	0.556562	6.88175	0.149994	0.27953	0.645054	6.88175	0.339787	135.592	129.134	100.06	115.297	87.636	102.112	133.622	120.02	130.756	105.891	91.62	103.524	144.438	100.084
ABUW_1169	basA	non-ribosomal peptide synthetase	1	core	-0.170709	0.691499	8.70568	0.347487	-0.309033	0.437864	8.70568	0.0814523	-0.0985429	0.981122	8.70568	0.57436	-0.0179984	1	8.70568	0.917771	-0.0118712	1	8.70568	0.94577	387.517	490.708	455.546	426.382	375.581	368.951	307.912	385.154	452.158	358.055	408.908	426.517	401.639	433.696
ABUW_1170	basB	non-ribosomal peptide synthetase	1	core	-0.115646	0.814377	8.77976	0.527753	-0.229225	0.655239	8.77976	0.199835	-0.298582	0.595605	8.77976	0.094439	-0.416618	0.169192	8.77976	0.0194116	-0.0229845	1	8.77976	0.898219	466.869	556.449	454.454	391.575	520.806	393.997	427.978	427.706	416.225	409.206	402.759	336.451	382.634	417.015
ABUW_1171	ABUW_1171	hypothetical protein	0.965116	soft core	0.00200239	1	3.24284	0.998871	0.489751	0.978924	3.24284	0.720203	1.0332	0.943748	3.24284	0.443419	0.508519	0.959704	3.24284	0.706516	0.294905	0.981034	3.24284	0.823421	7.704	0	9.46	6.526	0	7.707	1.937	10.911	7.985	10.769	7.379	5.176	10.136	8.982
ABUW_1172	ABUW_1172	hypothetical protein	0.848837	shell	-2.22641	0.434679	3.16535	0.134772	-6.34455	0.0266063	3.16535	0.00155092	-2.28694	0.640412	3.16535	0.11247	-0.305982	1	3.16535	0.818115	-0.730695	0.844235	3.16535	0.59054	7.704	16.435	11.279	8.702	0	3.853	0	0	0	4.487	11.068	7.247	6.335	5.132
ABUW_1173	bauD	ferric acinetobactin transport system permease	1	core	-3.08554	3.35215e-06	6.00503	6.40109e-08	-3.44119	8.50038e-08	6.00503	8.11595e-10	-3.25998	2.7695e-07	6.00503	2.64425e-09	-3.68366	6.75602e-09	6.00503	4.92273e-11	0.137384	0.955324	6.00503	0.776501	155.623	129.134	97.877	93.543	17.527	15.413	9.683	16.366	5.989	23.332	11.068	10.352	134.302	65.439
ABUW_1174	bauC	ferric acinetobactin transport system permease	1	core	-3.47108	1.86715e-07	5.81201	2.53331e-09	-2.9454	1.30745e-06	5.81201	1.67538e-08	-3.02428	6.19273e-07	5.81201	6.37945e-09	-1.4787	0.0257075	5.81201	0.00157604	-0.687043	0.404096	5.81201	0.138621	99.383	119.742	96.058	91.368	12.519	7.707	14.524	13.093	13.974	12.563	44.273	31.057	31.675	79.554
ABUW_1175	bauE	ferric acinetobactin transport system ATP-binding protein	1	core	-2.69768	0.000129522	5.4261	3.97026e-06	-1.79561	0.0103557	5.4261	0.000486562	-2.35873	0.000401559	5.4261	9.28226e-06	-1.6438	0.018089	5.4261	0.00102262	-0.460458	0.640106	5.4261	0.334019	83.204	49.306	87.325	69.613	7.512	11.56	25.175	13.093	11.978	14.358	25.211	16.564	50.68	59.024
ABUW_1176	bauB	ferric acinetobactin transport system periplasmic binding protein	1	core	-3.49917	1.50949e-05	5.80919	3.56513e-07	-3.84377	1.51593e-06	5.80919	2.05679e-08	-3.14698	5.70752e-05	5.80919	1.00384e-06	-2.36983	0.00247873	5.80919	9.34196e-05	-0.445899	0.725148	5.80919	0.430123	104.776	93.915	121.163	104.42	0	13.486	3.873	9.82	4.991	17.05	25.211	11.388	50.68	107.782
ABUW_1177	bauA	ferric acinetobactin receptor	1	core	-3.15279	1.75998e-08	7.09305	1.90149e-10	-3.26684	2.21716e-09	7.09305	1.61552e-11	-4.00733	7.32937e-13	7.09305	2.76232e-15	-4.74029	3.46994e-16	7.09305	9.59028e-19	-0.368524	0.69334	7.09305	0.388131	296.608	227.745	280.532	261.05	20.031	34.679	17.429	37.097	7.985	24.229	2.46	18.634	187.516	211.715
ABUW_1178	basC	nonribosomal peptide synthetase BasC	1	core	0.0520796	0.969588	8.25535	0.796378	0.401241	0.28644	8.25535	0.0393449	0.213941	0.865681	8.25535	0.272434	-0.0461424	0.999516	8.25535	0.813174	-0.233988	0.53702	8.25535	0.226412	280.429	265.311	363.854	341.54	212.829	324.638	375.691	340.419	321.401	315.878	276.09	241.21	292.677	279.721
ABUW_1179	basD	nonribosomal peptide synthetase BasD	1	core	0.341759	0.178668	8.9869	0.0286856	0.108111	0.872386	8.9869	0.480279	0.0903597	0.975589	8.9869	0.55377	0.052903	0.963377	8.9869	0.727809	-0.106874	0.767261	8.9869	0.480783	463.787	493.056	591.991	469.89	600.93	570.284	495.757	521.54	481.104	534.839	490.075	475.173	454.853	499.135
ABUW_1180	basE	2,3-dihydroxybenzoate-AMP ligase	1	core	-0.762648	0.000153413	9.01421	4.7797e-06	-0.540503	0.0143446	9.01421	0.00074806	-0.529735	0.0202851	9.01421	0.000897029	-0.572981	0.00696138	9.01421	0.000313232	-0.0905334	0.827138	9.01421	0.56544	603.232	636.277	645.114	622.169	295.457	396.887	369.881	473.532	388.277	468.433	399.07	413.059	544.81	588.954
ABUW_1181	basF	2,3 dihydro-2,3 dihydroxybenzoate synthase	1	core	-0.139268	0.834978	7.71192	0.561333	-0.516034	0.240522	7.71192	0.0288263	-0.201597	0.920845	7.71192	0.384922	-0.142399	0.878491	7.71192	0.536565	-0.237358	0.615336	7.71192	0.303803	241.139	208.962	274.71	224.068	200.31	199.407	132.654	183.303	209.609	186.655	194.923	208.082	182.448	225.83
ABUW_1182	basG	histidine decarboxylase	1	core	-0.342903	0.416763	8.10745	0.12461	-0.328295	0.552245	8.10745	0.13154	-0.288941	0.773684	8.10745	0.182073	-0.313037	0.549458	8.10745	0.146476	-0.129533	0.813488	8.10745	0.545946	318.18	284.094	351.483	311.085	177.775	274.546	225.608	253.132	271.494	226.14	241.656	234.998	250.866	329.763
ABUW_1183	ABUW_1183	hypothetical protein	0.982558	soft core	0	1	1.21962	1	0	1	1.21962	1	0	1	1.21962	1	0	1	1.21962	1	0	1	1.21962	1	0	0	0	0	0	0	0	0	0	0	0	0	0	0
ABUW_1184	ABUW_1184	ABC transporter, ATP-binding protein	1	core	-1.35444	2.3078e-06	7.99968	4.17492e-08	-1.7127	3.26244e-10	7.99968	2.29518e-12	-1.70201	4.19732e-10	7.99968	2.21467e-12	-1.30035	2.84604e-06	7.99968	3.78995e-08	-0.681528	0.0343697	7.99968	0.00342834	427.578	354.531	411.519	415.505	130.201	163.764	90.05	149.479	116.782	125.633	134.663	180.131	236.929	252.775
ABUW_1185	ABUW_1185	ABC transporter	1	core	-1.30874	0.000505579	7.89807	1.86734e-05	-1.46285	5.58005e-05	7.89807	1.19172e-06	-1.39581	0.00014209	7.89807	2.99889e-06	-1.49604	2.74365e-05	7.89807	5.44593e-07	-0.401351	0.443798	7.89807	0.163785	302.001	370.966	393.326	363.295	100.155	155.094	84.24	157.117	92.827	160.631	128.514	101.453	244.531	301.534
ABUW_1186	basH	thioesterase	1	core	-0.600573	0.290026	6.8373	0.0647822	-0.356738	0.718466	6.8373	0.252569	-0.107403	1	6.8373	0.726828	0.00543728	1	6.8373	0.98573	-0.231131	0.746533	6.8373	0.454297	123.266	119.742	124.802	137.051	52.581	96.332	87.145	101.471	120.775	105.891	140.812	96.277	107.695	102.65
ABUW_1187	basI	phosphopantetheinyl transferase	1	core	-0.843891	0.17163	6.75651	0.0268226	-0.275391	0.850717	6.75651	0.449726	-0.0269382	1	6.75651	0.94043	-0.383914	0.715549	6.75651	0.289747	-0.121485	0.930608	6.75651	0.73794	151.771	96.263	150.272	89.192	42.566	88.625	86.177	122.202	115.784	133.71	92.85	97.312	97.559	118.047
ABUW_1188	basJ	isochorismate synthetase	1	core	0.065299	0.963479	8.25298	0.786503	-0.316877	0.63081	8.25298	0.182693	-0.306643	0.78696	8.25298	0.195554	-0.538394	0.193173	8.25298	0.0236369	0.155194	0.784352	8.25298	0.504609	268.103	366.27	352.575	335.014	365.566	271.656	229.481	267.316	251.531	253.959	163.563	259.844	375.032	354.142
ABUW_1189	ABUW_1189	ErfK/YbiS/YcfS/YnhG family	1	core	0.0755705	0.925576	8.5426	0.712849	-0.102235	0.930003	8.5426	0.611085	-0.212451	0.871056	8.5426	0.290273	-0.0246727	1	8.5426	0.90129	0.286948	0.417452	8.5426	0.146423	398.302	307.573	392.599	432.908	398.116	337.161	301.134	361.15	285.468	333.826	382.468	303.324	510.601	440.111
ABUW_1190	hemE	uroporphyrinogen decarboxylase	0.982558	soft core	0.842292	0.986614	1.75669	0.823004	-3.06156	0.770464	1.75669	0.325189	0.342253	1	1.75669	0.925044	-3.06156	0.723086	1.75669	0.299747	-3.50561	0.612883	1.75669	0.299974	0	2.348	2.911	0	0	3.853	0	0	0.998	1.795	0	0	0	0
ABUW_1191	ABUW_1191	hypothetical protein	0.982558	soft core	-0.798769	0.212491	6.35676	0.0384146	-0.916696	0.155893	6.35676	0.0146492	-0.586262	0.639285	6.35676	0.111313	-0.540225	0.541638	6.35676	0.138812	-0.831062	0.152572	6.35676	0.0291727	118.643	93.915	86.597	123.999	50.077	67.432	56.16	56.737	72.864	70.893	83.626	60.044	40.544	69.289
ABUW_1192	ABUW_1192	hypothetical protein	1	core	-0.484222	0.454918	7.0754	0.14647	-0.0862603	0.999294	7.0754	0.788347	-0.20834	0.963846	7.0754	0.516421	0.0308258	1	7.0754	0.922856	-0.122608	0.911025	7.0754	0.701305	128.659	162.004	160.824	121.823	70.108	122.341	112.32	156.025	103.807	144.478	118.061	169.779	114.03	137.294
ABUW_1193	ABUW_1193	hypothetical protein	0.994186	core	-0.186486	0.658518	8.84676	0.315602	0.195452	0.736936	8.84676	0.275703	0.0158266	1	8.84676	0.929718	-0.277622	0.509367	8.84676	0.123246	-0.0447031	0.971448	8.84676	0.80239	421.415	507.143	518.856	467.715	378.085	400.74	589.68	448.437	439.182	490.867	357.257	384.072	500.465	413.166
ABUW_1194	ampC	beta-lactamase ADC7	0.674419	shell	0.38128	0.334418	8.48107	0.0848824	0.354989	0.482662	8.48107	0.100534	0.139451	0.964625	8.48107	0.519323	0.0726717	0.967618	8.48107	0.736411	0.153223	0.760093	8.48107	0.471907	294.297	326.356	402.059	339.365	475.736	311.152	413.454	366.605	333.379	347.286	320.978	312.641	440.916	349.01
ABUW_1195	folE	GTP cyclohydrolase I	1	core	3.64567	0.458888	2.14826	0.151195	4.67612	0.429533	2.14826	0.0782532	4.59719	0.55673	2.14826	0.0822139	3.49407	0.570741	2.14826	0.161148	1.07065	0.867512	2.14826	0.621208	0	0	2.547	0	0	2.89	4.841	2.182	4.991	1.795	1.845	1.035	5.068	1.283
ABUW_1196	xdhA	xanthine dehydrogenase, small subunit	1	core	-0.0461256	0.966797	9.17341	0.792628	-0.0318573	1	9.17341	0.852804	-0.00444285	1	9.17341	0.979292	0.0702509	0.95087	9.17341	0.679705	0.0523935	0.943648	9.17341	0.759663	546.992	629.234	589.808	541.679	528.318	562.578	568.378	561.91	580.918	585.092	698.526	493.807	492.863	628.731
ABUW_1197	xdhB	xanthine dehydrogenase, molybdopterin binding subunit	1	core	0.369541	0.11941	9.50167	0.0148513	0.19252	0.653834	9.50167	0.196479	0.0124926	1	9.50167	0.933273	0.135742	0.771493	9.50167	0.360034	-0.0593033	0.908387	9.50167	0.690184	736.513	603.407	781.923	730.94	911.41	787.994	819.161	711.389	663.763	705.341	720.048	735.017	714.588	669.791
ABUW_1198	xdhC	xanthine dehydrogenase accessory protein XdhC	1	core	0.617107	0.0463196	8.47577	0.00413152	0.299789	0.591049	8.47577	0.155921	0.372253	0.540456	8.47577	0.076723	0.252363	0.654719	8.47577	0.229152	-0.102475	0.866414	8.47577	0.619333	264.251	288.79	397.329	424.206	503.279	323.675	320.499	350.239	372.306	341.005	344.344	294.007	378.833	345.16
ABUW_1199	ABUW_1199	Smr protein/MutS2	1	core	-0.601346	0.405684	7.20795	0.119259	-0.420734	0.732134	7.20795	0.267392	-0.282883	0.953384	7.20795	0.453217	0.00438253	1	7.20795	0.990655	-0.752986	0.214355	7.20795	0.0499651	173.342	166.7	172.467	174.033	52.581	157.021	83.272	170.21	164.693	115.762	183.855	149.074	105.161	89.819
ABUW_1200	trpC	indole-3-glycerol phosphate synthase	1	core	0.109076	0.899492	7.60922	0.66463	-0.112908	0.945123	7.60922	0.646915	0.00279793	1	7.60922	0.990879	-0.0467417	1	7.60922	0.848267	-5.02564	7.19497e-36	7.60922	2.16934e-38	214.174	220.701	209.58	241.471	240.372	214.82	209.147	187.667	218.593	217.166	169.097	244.316	3.801	8.982
ABUW_1201	trpD	anthranilate phosphoribosyltransferase	1	core	0.710541	0.1325	7.61583	0.0176112	0.139532	0.942937	7.61583	0.636948	0.42158	0.715562	7.61583	0.151033	0.344512	0.668789	7.61583	0.239621	-3.26379	2.58303e-17	7.61583	1.75231e-19	180.276	180.787	247.421	187.086	380.589	197.48	201.401	192.031	238.556	245.882	236.122	211.188	17.738	25.662
ABUW_1202	ABUW_1202	TonB-dependent receptor	1	core	0.177161	0.584516	9.46881	0.250286	0.182078	0.687122	9.46881	0.226681	-1.18775e-06	1	9.46881	0.999991	-0.183769	0.651446	9.46881	0.222992	0.0284747	0.995259	9.46881	0.849628	691.058	678.539	743.354	735.291	823.775	683.956	775.589	763.761	678.736	694.573	587.229	592.155	808.346	623.598
ABUW_1203	ABUW_1203	aminopeptidase N	1	core	-0.145872	0.710011	9.57921	0.36892	-0.164806	0.753958	9.57921	0.301693	-0.00324365	1	9.57921	0.98369	0.110727	0.853052	9.57921	0.483539	0.163631	0.614029	9.57921	0.302792	769.64	831.152	804.118	661.327	600.93	781.251	646.808	763.761	812.486	781.619	746.488	939.994	853.958	719.832
ABUW_1204	trpG	para-aminobenzoate/anthranilate synthase glutamine amidotransferase component	1	core	-6.03688	4.57042e-07	5.85745	7.00492e-09	-4.447	2.84979e-05	5.85745	5.37021e-07	-4.00668	0.000140497	5.85745	2.92995e-06	-3.72164	0.000379014	5.85745	1.02848e-05	-2.80686	0.00774162	5.85745	0.000517405	136.363	143.221	122.255	143.578	0	2.89	4.841	7.638	9.981	7.179	0	21.74	25.34	10.265
ABUW_1205	ABUW_1205	peptidase M24	1	core	0.264834	0.346451	9.33744	0.0908669	-0.0909272	0.90525	9.33744	0.55599	0.0277146	1	9.33744	0.85668	-0.0447245	0.980759	9.33744	0.770244	0.0404055	0.965852	9.33744	0.792096	624.033	619.842	622.919	717.888	773.697	678.176	603.236	552.09	611.86	658.678	578.006	601.472	566.349	733.947
ABUW_1206	ABUW_1206	dipeptide/tripeptide permease	1	core	0.237592	0.476845	8.85791	0.165219	0.0899931	0.921213	8.85791	0.59115	0.233286	0.738455	8.85791	0.160679	0.018144	1	8.85791	0.913202	0.0158672	1	8.85791	0.924004	424.496	443.751	471.919	463.364	508.287	481.659	398.929	516.084	520.031	499.841	415.672	442.045	390.236	510.683
ABUW_1207	glnA	glutamine synthetase, type I	1	core	0	1	1.92016	1	0	1	1.92016	1	0	1	1.92016	1	4.72346	0.802419	1.92016	0.405623	-4.53045	0.709933	1.92016	0.412198	0	0	6.549	0	0	0	0	0	0	0	0	7.247	0	0
ABUW_1208	ubiC	chorismate lyase	1	core	-4.96477	1.84334e-22	6.65541	4.16835e-25	-4.50901	7.04878e-23	6.65541	1.06263e-25	-3.77426	1.10346e-18	6.65541	1.94076e-21	-3.68277	1.11726e-18	6.65541	2.52646e-21	0.0247659	1	6.65541	0.939528	238.827	190.179	177.197	171.858	0	9.633	6.778	12.002	20.961	10.769	15.372	17.599	172.312	165.523
ABUW_1209	ubiA	4-hydroxybenzoate polyprenyl transferase	1	core	-2.02658	0.0353588	4.80995	0.00287846	-1.2947	0.28644	4.80995	0.0390126	-1.23797	0.417381	4.80995	0.0463524	-0.668645	0.696419	4.80995	0.267438	-0.218255	0.923122	4.80995	0.723654	49.306	37.566	36.749	21.754	2.504	15.413	9.683	26.186	23.955	13.461	23.366	31.057	26.607	23.096
ABUW_1210	ABUW_1210	hypothetical protein	0.831395	shell	0.329461	0.383731	8.86246	0.107792	-0.0422854	1	8.86246	0.834332	0.0295507	1	8.86246	0.883302	-0.0145091	1	8.86246	0.942433	-0.0696021	0.925702	8.86246	0.730083	456.854	434.359	452.271	511.223	643.496	449.869	352.452	509.538	441.178	472.022	397.84	467.926	414.309	452.943
ABUW_1211	ABUW_1211	hypothetical protein	1	core	-1.71457	0.0898054	4.73047	0.0099508	-0.93414	0.542359	4.73047	0.125803	-0.921459	0.665378	4.73047	0.128631	-0.881128	0.54581	4.73047	0.14331	-1.02043	0.335702	4.73047	0.102105	32.357	46.958	39.296	23.93	5.008	15.413	20.334	19.64	22.957	17.948	16.602	24.846	22.806	7.699
[truncated: 2,664 more rows]

## Sheet: S. Table 5
Supplementary Table 5 - Genes represented in Figure 1B UpSet Plot
Blood	Liver	Spleen	Kidney	Lungs
ABUW_0097	ABUW_0097	ABUW_0097	ABUW_0097	ABUW_0097
ABUW_0331	ABUW_0331	ABUW_0331	ABUW_0331	ABUW_0331
[truncated: 96 more rows]

## Sheet: S. Table 6
Supplementary Table 6 – Genes required for bacterial fitness and/or essential for survival in atleast one tissue.
[truncated: 283 more rows]

[truncated: 2 more sheets: S. Table 7, S. Table 8]
